# Supplementary material for: DCTPP1 regulates oxidative stress homeostasis via AUF1 in human villous trophoblasts
Source: Cell Death Discov. 2025 Aug 23;11:400. doi: 10.1038/s41420-025-02666-8 (PMC12375105; doi:10.1038/s41420-025-02666-8)
Supplement: Supplementary file 3 — Table S1. DEGs of DCTPP1-KD in HTR8/SVneo cells. [file 41420_2025_2666_MOESM3_ESM.xls]

Gene ID	Gene Symbol	Type	log2 (DCTPP1_KD / Control)	Qvalue (DCTPP1_KD / Control)
10007	'GNPDA1'	mRNA	0.936907050320484	4.68077183536316E-59
100133941	'CD24'	mRNA	0.849645987934053	0.0219662405447863
100134444	'KCNJ18'	mRNA	-3.29147334934884	3.01771345257E-4
10019	'SH2B3'	mRNA	-0.923237839830015	6.4135393264922394E-62
100289635	'ZNF605'	mRNA	0.952630257992365	5.139887526641839E-28
100303755	'PET117'	mRNA	0.918995373438708	8.50171138679272E-20
100462983	'MTRNR2L3'	mRNA	-1.93623270936402	9.376773640391E-4
100499483	'CCDC180'	mRNA	0.870604268509722	0.0075009297602738
100506084	'ARL17B'	mRNA	-1.05904691413656	0.0445283091964716
100526737	'RBM14-RBM4'	mRNA	-0.802327830988063	6.62835161627971E-7
100532736	'MICOS10-NBL1'	mRNA	-1.71496004085246	1.36961846391964E-8
100653049	'LOC100653049'	mRNA	2.4347052875344	8.66303387008639E-55
10090	'UST'	mRNA	1.14948798042485	0.0011575601014854
10098	'TSPAN5'	mRNA	-1.06152505571495	5.65781033305345E-31
10105	'PPIF'	mRNA	-0.812347014138017	2.07558887550342E-64
10114	'HIPK3'	mRNA	-1.4795583785712	3.12875523521892E-143
10150	'MBNL2'	mRNA	-1.00995308509475	3.2781592949603496E-48
10186	'LHFPL6'	mRNA	0.927157815403616	9.605801101258901E-10
10202	'DHRS2'	mRNA	-1.35947791641995	1.82022173577863E-6
1021	'CDK6'	mRNA	1.08743232716963	7.87659132258392E-75
1024	'CDK8'	mRNA	0.91322690381415	1.31214097170288E-23
10252	'SPRY1'	mRNA	-1.4384707952529	0.0284970682775126
10253	'SPRY2'	mRNA	-1.42374912810594	6.193077462399809E-57
102724200	'LOC102724200'	mRNA	-1.33044192370835	0.0031035320753547
102800317	'TPTEP2-CSNK1E'	mRNA	1.2631397458326	0.006364517679866
10287	'RGS19'	mRNA	0.804788904545072	5.0503369907401106E-15
10346	'TRIM22'	mRNA	0.993321281443451	0.0192923148556422
10347	'ABCA7'	mRNA	-0.924908614691217	1.48452645780439E-11
10365	'KLF2'	mRNA	1.22472717226371	2.47040454155673E-113
10435	'CDC42EP2'	mRNA	0.944216842910283	3.81416531408508E-40
10461	'MERTK'	mRNA	-0.944654160404963	1.6096534460888098E-12
10472	'ZBTB18'	mRNA	-1.31070558247291	1.6011736763496001E-47
10493	'VAT1'	mRNA	1.16001397371186	1.16615408602643E-124
10497	'UNC13B'	mRNA	0.947222347303679	2.58205816450424E-44
10505	'SEMA4F'	mRNA	-0.842912909317858	2.37451091564157E-21
10549	'PRDX4'	mRNA	0.988548176395254	7.78704128012623E-28
1056	'CEL'	mRNA	0.964779320273556	0.0191663182787837
10602	'CDC42EP3'	mRNA	-1.87674089411724	2.02695478336776E-140
10627	'MYL12A'	mRNA	-1.16433587753953	7.23557763543131E-107
10640	'EXOC5'	mRNA	0.997261592690364	3.14838978886333E-79
106865373	'GET1-SH3BGR'	mRNA	4.09975679966922	0.0415270844579738
10749	'KIF1C'	mRNA	1.04289791372703	9.434840355730419E-82
107983993	'UPK3BL2'	mRNA	-0.956435222148938	2.012918380285E-10
107984126	'LOC107984126'	mRNA	1.16907237963512	0.0010166333836749
107987545	'LOC107987545'	mRNA	2.05261606237096	0.0075439808737673
10818	'FRS2'	mRNA	-0.841273345781473	1.68478913638566E-16
10882	'C1QL1'	mRNA	-0.931681835347601	0.0015188270842683
10893	'MMP24'	mRNA	2.18054135396284	0.0103975539837514
10992	'SF3B2'	mRNA	0.899745158873201	1.255192583849E-92
11000	'SLC27A3'	mRNA	0.829180141615458	0.0083160639852973
11020	'IFT27'	mRNA	1.37218040590245	3.1095096096232503E-25
11051	'NUDT21'	mRNA	-0.897865013155257	9.75857702444193E-70
11054	'OGFR'	mRNA	1.12773487458723	1.5024955140781098E-57
11067	'DEPP1'	mRNA	-0.875590298310546	0.0079262428534034
11078	'TRIOBP'	mRNA	0.817827760182726	7.05304454658097E-31
11160	'ERLIN2'	mRNA	1.00051650728952	2.5094492584547702E-73
11193	'WBP4'	mRNA	0.840722751677428	1.1872536514567E-9
11199	'ANXA10'	mRNA	-0.946512020692966	0.0126583025001816
112268131	'LOC112268131'	mRNA	1.70434214946773	1.37669254929E-4
112942	'CFAP36'	mRNA	0.877124441786375	2.3994218677001E-22
113026	'PLCD3'	mRNA	0.850618866012582	2.32082199529465E-20
113179	'ADAT3'	mRNA	0.963851417617944	3.407430514051E-4
113189	'CHST14'	mRNA	-1.34332338249562	1.49647196911951E-16
11320	'MGAT4A'	mRNA	1.14342393077547	3.3899030329256E-5
113263	'GLCCI1'	mRNA	0.944759809700084	0.0033871974160663
113402	'SFT2D1'	mRNA	-0.921387042103054	1.71841484856962E-19
11343	'MGLL'	mRNA	0.891372483483636	3.35097291459574E-13
113612	'CYP2U1'	mRNA	1.05949725122723	6.60135941094142E-12
113675	'SDSL'	mRNA	1.02944501063718	2.49592200460439E-7
113791	'PIK3IP1'	mRNA	-2.30649339559163	3.6683099535086E-7
1139	'CHRNA7'	mRNA	-1.09783737531513	4.972303938197E-4
114757	'CYGB'	mRNA	1.10474348127878	0.0136609193350536
114783	'LMTK3'	mRNA	0.936472081352649	0.0026003168848363
114788	'CSMD3'	mRNA	1.4484195552138	0.0451205671469653
114800	'CCDC85A'	mRNA	1.1792842762547	2.09692397049577E-7
114801	'TMEM200A'	mRNA	-0.934439155846643	1.09096494402144E-9
114804	'RNF157'	mRNA	1.02677427657551	7.686828247161321E-14
114876	'OSBPL1A'	mRNA	-0.969383607819921	1.2738656243631601E-20
114879	'OSBPL5'	mRNA	1.04650923333898	1.04007452462013E-28
114885	'OSBPL11'	mRNA	0.816906868129285	2.03841389832029E-20
114904	'C1QTNF6'	mRNA	0.903744381928929	8.21420244542107E-21
114932	'MRFAP1L1'	mRNA	0.811199813703958	1.25934575572039E-23
115123	'MARCHF3'	mRNA	-0.985802828820939	1.2593835467843602E-19
115362	'GBP5'	mRNA	-0.97844938591636	0.0074886455173706
115704	'EVI5L'	mRNA	0.814777985172543	2.7541862804055E-33
116113	'FOXP4'	mRNA	0.814636377260831	3.1670778016514504E-23
116151	'FAM210B'	mRNA	1.36658156999173	2.33890648439853E-105
116447	'TOP1MT'	mRNA	0.921498190866271	5.21978594204528E-47
116804918	'TBCEL-TECTA'	mRNA	5.36368189987547	6.136166318709E-4
116844	'LRG1'	mRNA	-0.951832263798418	0.0103324018120989
116984	'ARAP2'	mRNA	0.841275334236015	1.1860653608722899E-12
117177	'RAB3IP'	mRNA	-0.921727040229701	8.29042286846929E-29
118788	'PIK3AP1'	mRNA	2.29939319307299	0.0322440881041336
1195	'CLK1'	mRNA	-0.900720721392826	2.39420524286459E-32
123606	'NIPA1'	mRNA	-0.947325437544126	5.14074232812442E-43
124751	'KRBA2'	mRNA	0.895610177679176	2.6605073897878103E-10
124930	'ANKRD13B'	mRNA	0.969434899389815	4.69568627674517E-27
126282	'TNFAIP8L1'	mRNA	-1.41102843576312	6.60224166015846E-24
126353	'MISP'	mRNA	1.10212784504075	2.54793912075845E-6
126731	'CCSAP'	mRNA	-0.992914200692913	1.0957349917356001E-26
127544	'RNF19B'	mRNA	-1.5983659753447	3.69618913038794E-83
127933	'UHMK1'	mRNA	-0.807738121700658	1.46150803909616E-57
1281	'COL3A1'	mRNA	0.936706005593084	0.0177778646015389
128153	'SPATA17'	mRNA	0.833895283005525	0.0015619092495554
1282	'COL4A1'	mRNA	0.874382903587252	1.33601829677878E-38
128486	'FITM2'	mRNA	-0.987022084132421	1.4542587236531E-20
128497	'SPATA25'	mRNA	1.96863916337781	1.42773066409445E-7
1287	'COL4A5'	mRNA	0.818675280574977	8.4762213192943E-22
1290	'COL5A2'	mRNA	1.53552333221041	0.0
129303	'TMEM150A'	mRNA	-1.3618703524191	7.82250329506298E-12
1299	'COL9A3'	mRNA	1.27527636397665	6.16949329766475E-6
1303	'COL12A1'	mRNA	1.12548533280586	6.777948202988559E-28
130355	'C2orf76'	mRNA	-0.838959717866554	7.26586640212668E-5
130574	'LYPD6'	mRNA	1.23944875360362	6.86202488314279E-26
131583	'FAM43A'	mRNA	-1.40530786691045	2.25578355898469E-22
133015	'PACRGL'	mRNA	-0.983218895683643	3.1775381272783704E-20
133746	'JMY'	mRNA	0.873840749208012	3.5709995519968905E-20
134510	'UBLCP1'	mRNA	0.97979045045591	2.8834984735181104E-23
135	'ADORA2A'	mRNA	-0.992712059287438	3.698162545838E-4
1363	'CPE'	mRNA	1.32307077003899	6.97187502621785E-7
138199	'CARNMT1'	mRNA	0.848288903055317	5.944167183988771E-17
140730	'RIMS4'	mRNA	0.868550175818678	0.0241389934242503
140825	'NEURL2'	mRNA	1.42613744364318	7.64659549259523E-7
1410	'CRYAB'	mRNA	2.42479615524138	6.50114414467422E-13
143384	'CACUL1'	mRNA	-1.09302030322368	4.7139209686179E-47
144165	'PRICKLE1'	mRNA	0.998133925838832	2.01781223472402E-7
144245	'ALG10B'	mRNA	0.80768275315698	2.26085877024005E-25
144348	'ZNF664'	mRNA	1.23894745602657	5.6543687902736294E-114
144363	'ETFRF1'	mRNA	0.819986400855791	1.1180054085059499E-13
144501	'KRT80'	mRNA	1.49780634532035	1.71640745531848E-22
144577	'KICS2'	mRNA	-1.02468175768429	3.0081548566590695E-11
145508	'CEP128'	mRNA	0.982167152443724	1.16766151618924E-16
145773	'FAM81A'	mRNA	1.19920482074414	0.0024782217634518
146050	'ZSCAN29'	mRNA	0.99917670020088	1.45463737358728E-24
146433	'IL34'	mRNA	-1.49357479488737	7.24478263956485E-6
146862	'UNC45B'	mRNA	2.79510280645885	0.0329266411190077
147906	'DACT3'	mRNA	-1.43672802407458	4.60661800938874E-5
147968	'CAPN12'	mRNA	-1.78109290518168	0.0108324937075483
148198	'ZNF98'	mRNA	0.929813897873756	1.748788881564E-4
148213	'ZNF681'	mRNA	1.125805048619	1.10056210687784E-19
148418	'SAMD13'	mRNA	1.68973830257449	0.0213998945412241
148523	'CIART'	mRNA	-1.43591848291894	1.0080065440868602E-9
148789	'B3GALNT2'	mRNA	-0.800453789961567	6.34184007936524E-28
1489	'CTF1'	mRNA	0.926789633143879	7.0960465851958E-7
1490	'CCN2'	mRNA	-1.38562499719722	5.81648849390713E-136
149465	'CFAP57'	mRNA	0.845152294515901	2.54293294179362E-5
149499	'LRRC71'	mRNA	1.08028975545713	7.8557265144E-4
150483	'TEKT4'	mRNA	0.911893076995901	3.813710932095E-4
1513	'CTSK'	mRNA	-1.40894911764563	0.014341082305087
151887	'CCDC80'	mRNA	0.97218023912286	4.68476106048E-4
1521	'CTSW'	mRNA	-2.94303188833967	0.0073705780638319
152100	'CMC1'	mRNA	-0.840054038029139	6.19621653409212E-11
152503	'SH3D19'	mRNA	0.938826982740661	9.12242770179838E-32
1534	'CYB561'	mRNA	-1.4107096805547	8.53089460010025E-5
154141	'MBOAT1'	mRNA	-0.977056525918222	1.5211714427012701E-15
1545	'CYP1B1'	mRNA	1.43397502521666	1.1927863644113E-13
154743	'BMT2'	mRNA	-0.811471562328605	1.25987903131986E-7
155368	'METTL27'	mRNA	1.1209941165545	0.0219375473175126
158067	'AK8'	mRNA	1.10317615462435	0.0209284828876872
1594	'CYP27B1'	mRNA	-0.919883032020094	0.0053139842155541
1604	'CD55'	mRNA	0.85937849217571	9.92727163946579E-76
1606	'DGKA'	mRNA	0.868626853384073	2.69043761613089E-28
161357	'MDGA2'	mRNA	1.53637544922948	0.0340052792235066
161394	'SAMD15'	mRNA	0.877695572530486	0.0148722190847854
162514	'TRPV3'	mRNA	3.57732133573349	0.0123316400279222
162962	'ZNF836'	mRNA	1.00162323620522	9.88523824101923E-9
164284	'APCDD1L'	mRNA	1.32229835975219	0.0132856641670991
1647	'GADD45A'	mRNA	-0.81308644219327	5.5972013042004E-13
166	'TLE5'	mRNA	0.822125351550756	1.35512686422119E-40
167838	'TXLNB'	mRNA	2.35177902925703	0.0153348132133391
168544	'ZNF467'	mRNA	1.12299832992423	1.518977463661E-4
169270	'ZNF596'	mRNA	1.63368029974483	0.0137201483423672
169792	'GLIS3'	mRNA	-0.988003307825566	3.42887834720946E-5
170691	'ADAMTS17'	mRNA	0.852193039922258	0.0290023985424894
170961	'ANKRD24'	mRNA	1.20010182687679	0.0035448103189696
171392	'ZNF675'	mRNA	0.824061970288958	4.9383629191413896E-12
171558	'PTCRA'	mRNA	-4.20733661637625	0.0421871334482127
1735	'DIO3'	mRNA	-1.99390345854968	6.34889109954346E-6
1745	'DLX1'	mRNA	-0.913136296096686	7.321250545359171E-14
1746	'DLX2'	mRNA	-1.71492632933801	8.132240906063301E-16
1756	'DMD'	mRNA	1.76683846690712	1.1073034564910199E-22
1768	'DNAH6'	mRNA	2.11955367738085	0.0083314908201718
1795	'DOCK3'	mRNA	-1.79972862371989	1.40929128296134E-5
182	'JAG1'	mRNA	-1.08496629969056	1.45950392171966E-17
1820	'ARID3A'	mRNA	0.844104879121104	9.0348992303982E-26
1839	'HBEGF'	mRNA	-1.05475314143201	1.97527837764162E-36
1842	'ECM2'	mRNA	1.92211663911233	3.57005582260795E-6
1845	'DUSP3'	mRNA	0.882718192740502	5.39055385586698E-49
1848	'DUSP6'	mRNA	-1.32201035103274	4.92447846291646E-39
1901	'S1PR1'	mRNA	1.25779897266238	3.64866870152532E-39
1917	'EEF1A2'	mRNA	0.893056032098212	4.92817823878058E-36
1951	'CELSR3'	mRNA	-0.81378412714377	1.2742553078825299E-16
1958	'EGR1'	mRNA	-1.20469249386629	1.1462682682966599E-103
196264	'MPZL3'	mRNA	1.37002295908589	2.46942609986844E-13
199731	'CADM4'	mRNA	-1.09643701723009	3.84222768655087E-34
2004	'ELK3'	mRNA	-0.829198200473552	3.9243907181457303E-39
201164	'PLD6'	mRNA	-1.23732325236576	8.409640781224549E-36
201181	'ZNF385C'	mRNA	0.856989429908076	0.0144934472978876
2012	'EMP1'	mRNA	1.04627629877721	3.2259210599582695E-92
2017	'CTTN'	mRNA	0.82944648075638	1.06359284109888E-60
201725	'C4orf46'	mRNA	-1.19651837110389	5.79352525122457E-69
202018	'TAPT1'	mRNA	-0.858362754152444	7.674057469535131E-20
202051	'SPATA24'	mRNA	0.906468851753911	0.002030727894872
203069	'R3HCC1'	mRNA	1.00416397860193	2.66017278136912E-19
203102	'ADAM32'	mRNA	-2.50751484054005	0.0017782930034207
203547	'VMA21'	mRNA	-0.921569150990556	3.9537000208093E-40
2036	'EPB41L1'	mRNA	0.923847743899473	4.8760040743796003E-20
203859	'ANO5'	mRNA	0.910757288827176	1.39592163243228E-6
205860	'TRIML2'	mRNA	0.951664400163014	2.95678706147625E-26
206412	'C6orf163'	mRNA	4.21278721560931	0.0096934000599909
2065	'ERBB3'	mRNA	0.842221199929944	2.47215734736139E-8
2086	'ERV3-1'	mRNA	1.04747704881522	3.67777355302875E-5
2100	'ESR2'	mRNA	0.802133352860497	0.0368112421823504
2119	'ETV5'	mRNA	-1.14126281869399	1.84717957646838E-103
2124	'EVI2B'	mRNA	-1.72400650581889	1.37119758945378E-6
2182	'ACSL4'	mRNA	-1.20814508912569	2.60337691220913E-90
219790	'RTKN2'	mRNA	-1.07748279497635	5.355078219823E-4
220	'ALDH1A3'	mRNA	-1.31483617998322	3.5945979951878397E-174
2200	'FBN1'	mRNA	1.08620481355846	5.523326625518929E-78
2201	'FBN2'	mRNA	0.849541291983169	5.889851078244431E-52
220164	'DOK6'	mRNA	1.25843643778501	0.0015494266190155
221	'ALDH3B1'	mRNA	1.34297598378237	6.48179473731532E-59
221079	'ARL5B'	mRNA	-1.12478353522589	9.489670782721031E-68
221527	'ZBTB12'	mRNA	0.944740021633129	1.37117378732655E-8
221662	'RBM24'	mRNA	-0.808161353435352	9.97507706374489E-29
222643	'UNC5CL'	mRNA	1.40613594388186	7.347776138612E-4
2235	'FECH'	mRNA	0.993593489734228	2.36331508884223E-33
2257	'FGF12'	mRNA	0.879068210586772	4.956664396485E-4
22801	'ITGA11'	mRNA	-0.891579778739381	0.0083579322745741
22808	'MRAS'	mRNA	1.29210266108926	2.0726701720271398E-70
22834	'ZNF652'	mRNA	0.817182106698404	6.23028510995697E-19
22849	'CPEB3'	mRNA	1.08656147644033	2.26871233246262E-11
22854	'NTNG1'	mRNA	1.0913689755778	0.0292923688791573
22865	'SLITRK3'	mRNA	1.17547944422543	1.352999936646E-4
22905	'EPN2'	mRNA	-0.993346675393494	2.12664148344685E-104
22916	'NCBP2'	mRNA	-1.00528257523431	1.63269918953634E-75
22917	'ZP1'	mRNA	-1.22347930352208	9.48829130790438E-5
22927	'HABP4'	mRNA	1.048362248321	3.1823322490069E-22
22931	'RAB18'	mRNA	-1.25059470082556	3.77259401223484E-80
22934	'RPIA'	mRNA	-1.10205814628679	1.02394922875195E-23
22936	'ELL2'	mRNA	-0.899024579576209	5.29677081561053E-29
22948	'CCT5'	mRNA	1.01349915293357	7.5908136147577E-154
23014	'FBXO21'	mRNA	-0.891323736144895	1.6591385423128699E-49
23036	'ZNF292'	mRNA	-0.983967494272306	7.58334959430039E-48
23092	'ARHGAP26'	mRNA	-1.07282409111858	9.770639020900651E-10
23112	'TNRC6B'	mRNA	-1.96098306940394	5.5862332584050804E-67
23127	'COLGALT2'	mRNA	0.921929448073132	0.0026144648776299
23158	'TBC1D9'	mRNA	1.46360791917997	2.46158044948423E-47
23169	'SLC35D1'	mRNA	-0.827310570418412	2.42995349987546E-28
23184	'MESD'	mRNA	1.0430198004218	2.2090978167911096E-30
23186	'RCOR1'	mRNA	-1.09252455061171	4.90585169470727E-85
23193	'GANAB'	mRNA	1.21703957099309	4.49710394411246E-205
23194	'FBXL7'	mRNA	0.825095219439616	3.11231252970202E-10
23270	'TSPYL4'	mRNA	1.00289662686271	3.16450150274189E-41
23271	'CAMSAP2'	mRNA	-0.804801449837401	1.10576489046516E-37
23272	'TASOR'	mRNA	0.924780857930874	1.33601829677878E-38
23299	'BICD2'	mRNA	1.04099292624165	2.43737333333E-35
23336	'SYNM'	mRNA	0.82695596019887	4.1684159948903702E-19
23351	'KHNYN'	mRNA	1.02030846753988	2.34059978024857E-65
23369	'PUM2'	mRNA	-0.826303575539885	3.70821570312964E-51
23401	'FRAT2'	mRNA	1.10456725682029	5.34718601040752E-8
23408	'SIRT5'	mRNA	1.09298382268135	8.602050999359811E-47
23469	'PHF3'	mRNA	0.836420659547862	5.745535761390561E-47
23508	'TTC9'	mRNA	0.945029955022317	0.0075486584324231
23548	'TTC33'	mRNA	0.896196604449358	5.74036728494384E-38
23592	'LEMD3'	mRNA	-1.00369338440059	8.77303612588418E-38
23623	'RUSC1'	mRNA	-1.04093423587107	7.94244109302077E-39
23677	'SH3BP4'	mRNA	-0.881907694535575	1.2735471258760399E-34
246329	'STAC3'	mRNA	1.29849482731248	0.0083495005593724
249	'ALPL'	mRNA	-1.79049918363914	0.0211266608794799
253827	'MSRB3'	mRNA	0.99151099193355	4.45110663001837E-22
253943	'YTHDF3'	mRNA	-1.09568381077414	6.93222450933592E-79
2564	'GABRE'	mRNA	-0.818879911925922	2.23357779688804E-9
257194	'NEGR1'	mRNA	1.96577394914138	1.57833709136718E-7
25789	'TMEM59L'	mRNA	-1.89373761078517	1.40647633891156E-6
25841	'ABTB2'	mRNA	-1.23727169953245	6.14199924812629E-10
25893	'TRIM58'	mRNA	0.804466742282941	5.16380514784847E-13
25909	'AHCTF1'	mRNA	-1.06617909618897	3.7467037841507E-89
259173	'ALS2CL'	mRNA	1.01382408118271	9.09279937988413E-24
25988	'HINFP'	mRNA	-1.06546061221534	1.04015527994807E-20
26000	'TBC1D10B'	mRNA	1.05922983825813	5.31079858279033E-37
26017	'FAM32A'	mRNA	0.906755930121108	3.96110643882883E-43
26018	'LRIG1'	mRNA	-0.871216504481323	5.16231890776799E-18
26100	'WIPI2'	mRNA	0.958030657799558	5.82546499277592E-50
26112	'CCDC69'	mRNA	1.27438638105509	3.3630167119019E-14
26121	'PRPF31'	mRNA	0.813904136190424	1.57668526051099E-40
26137	'ZBTB20'	mRNA	0.849604579630938	9.82738351994207E-8
26167	'PCDHB5'	mRNA	0.872260593237734	9.08894026918337E-8
26260	'FBXO25'	mRNA	0.916587388121021	1.07925030802338E-12
2627	'GATA6'	mRNA	-1.14043697243748	2.51375938935607E-38
2635	'GBP3'	mRNA	0.931006520519398	4.9118210141725E-25
26353	'HSPB8'	mRNA	0.906493599307076	0.0014210230025608
26471	'NUPR1'	mRNA	0.912116217498127	3.08846821960246E-7
26578	'OSTF1'	mRNA	-0.812459821763988	3.10692326533677E-22
26579	'MYEOV'	mRNA	-1.98591126801713	0.0024648414149936
266727	'MDGA1'	mRNA	1.01309992012291	1.1602621432356501E-15
2683	'B4GALT1'	mRNA	1.14042421819487	1.10615511878815E-83
2687	'GGT5'	mRNA	-2.48992195504444	7.07632815133936E-7
2702	'GJA5'	mRNA	1.46599425828166	0.0129336797868027
27075	'TSPAN13'	mRNA	-1.12523472470902	4.608408124281E-4
27076	'LYPD3'	mRNA	-0.945694085112959	0.0017872968586834
27086	'FOXP1'	mRNA	-0.851456915211182	4.72277331506769E-10
27113	'BBC3'	mRNA	1.03715739168115	5.4633287902638E-11
27147	'DENND2A'	mRNA	0.840807728477083	0.0099191533372668
27286	'SRPX2'	mRNA	1.40017012499837	4.15689720030372E-12
27349	'MCAT'	mRNA	-1.0684277974898	6.02634768708474E-19
2745	'GLRX'	mRNA	-0.883721985029665	2.0328107080620802E-23
2769	'GNA15'	mRNA	-1.33666883328855	0.013083820416036
2771	'GNAI2'	mRNA	1.02032582196646	8.60899481280133E-69
2817	'GPC1'	mRNA	0.9987657089787	6.23037285666704E-61
283464	'GXYLT1'	mRNA	1.17298546836449	1.3376600929416399E-78
283951	'C16orf91'	mRNA	-1.00313141207626	1.85756511137441E-10
284119	'CAVIN1'	mRNA	0.9792239140118	1.07836471637734E-76
284723	'SLC25A34'	mRNA	1.28828574045297	0.0411117133150242
285368	'PRRT3'	mRNA	0.850511800106542	7.5134636119252E-6
285527	'FRYL'	mRNA	-0.840623893742873	7.35720499997116E-32
286006	'LSMEM1'	mRNA	-1.77451759498583	7.30456518057695E-7
286336	'FAM78A'	mRNA	1.07929211216636	4.16176252665645E-11
286464	'CFAP47'	mRNA	3.11352645368596	0.0462740205579122
287	'ANK2'	mRNA	1.49904456481796	9.08843431315E-4
2872	'MKNK2'	mRNA	1.65664851505082	3.08753505633853E-212
288	'ANK3'	mRNA	-1.05140593308081	0.0054135648186692
2905	'GRIN2C'	mRNA	0.887610671470294	1.851503209099E-4
29103	'DNAJC15'	mRNA	4.95002139800876	0.0029730992247679
2921	'CXCL3'	mRNA	-1.01780021445137	0.0022148909740708
2925	'GRPR'	mRNA	-1.01515965461535	2.09542998322211E-14
2932	'GSK3B'	mRNA	0.850452280724231	3.07038528806827E-47
29767	'TMOD2'	mRNA	0.811284751902857	0.0013261136722936
29924	'EPN1'	mRNA	0.853625514869402	2.61157749649567E-45
29935	'RPA4'	mRNA	-1.2644484929356	0.0480674227632969
29940	'DSE'	mRNA	0.976396064014215	8.21696501825767E-6
29943	'PADI1'	mRNA	2.18689392699831	2.53855827883994E-8
2996	'GYPE'	mRNA	1.27535396451156	3.04666340529504E-18
29978	'UBQLN2'	mRNA	-0.847011350002379	1.0197075204402E-23
29994	'BAZ2B'	mRNA	1.00336094025287	4.3193564955047006E-10
3005	'H1-0'	mRNA	-1.5696168469192	4.56844998942057E-300
3017	'H2BC5'	mRNA	1.082177136407	0.0039388758427007
3035	'HARS1'	mRNA	0.839107636457323	1.47422709885182E-38
306	'ANXA3'	mRNA	2.27569891677003	0.0064438479834201
3065	'HDAC1'	mRNA	1.19783301933146	9.265255784309E-91
307	'ANXA4'	mRNA	1.03051797444559	1.5344165777063601E-24
30837	'SOCS7'	mRNA	-0.896891078739228	8.345931492154439E-30
3084	'NRG1'	mRNA	-1.11513538419344	7.59240155081061E-29
309	'ANXA6'	mRNA	1.23931922384877	9.068265968598629E-80
3091	'HIF1A'	mRNA	-0.916840394533673	3.8232038028808E-92
3110	'MNX1'	mRNA	1.10173846807435	0.0028621358510223
316	'AOX1'	mRNA	1.10152553711339	8.61263506481887E-25
3162	'HMOX1'	mRNA	-1.0029980140025	7.228817975960849E-18
3198	'HOXA1'	mRNA	-1.83863169814836	2.21274801268595E-5
3199	'HOXA2'	mRNA	-1.62278342866491	0.0185644773455932
3204	'HOXA7'	mRNA	-0.861885653540244	1.67941443498837E-7
321	'APBA2'	mRNA	0.823646315370455	5.28933571793495E-19
3226	'HOXC10'	mRNA	1.60842200181558	0.0421959377095251
3280	'HES1'	mRNA	-0.871287355475493	5.403919321585111E-9
3290	'HSD11B1'	mRNA	-5.79805886126795	1.009898328571E-4
330	'BIRC3'	mRNA	-0.98901982620316	7.86788455743571E-58
3303	'HSPA1A'	mRNA	-4.14070080308707	0.0394203060118437
3329	'HSPD1'	mRNA	0.983944311282295	2.1160813807894498E-101
337867	'UBAC2'	mRNA	-0.812757846035641	6.565708468671611E-23
337876	'CHSY3'	mRNA	1.42419713900685	6.74581275085636E-8
338322	'NLRP10'	mRNA	1.42014072612597	5.03025473499586E-7
338382	'RAB7B'	mRNA	-2.05638954816037	0.0452642867882272
338596	'ST8SIA6'	mRNA	0.813313333586479	0.0196899113603065
338785	'KRT79'	mRNA	-1.07030778571148	0.0467325650783018
339344	'MYPOP'	mRNA	0.947075404258539	1.29906115857228E-7
339541	'ARMH1'	mRNA	2.13189635870182	0.0128354717446136
339768	'ESPNL'	mRNA	-1.09845023504331	0.0073612147104948
3426	'CFI'	mRNA	-1.5458997696929	1.2308004497397E-7
342892	'ZNF850'	mRNA	-1.27761003070383	1.07316402733576E-30
342979	'PALM3'	mRNA	1.04545584438011	6.67498510092602E-5
343171	'OR2W3'	mRNA	1.03373353718446	2.690838546668E-4
3434	'IFIT1'	mRNA	1.04280275653882	0.0106839116236504
345778	'MTX3'	mRNA	-0.942782575472582	8.814468383145111E-31
347902	'AMIGO2'	mRNA	-0.979437662585621	8.42155099713019E-6
3488	'IGFBP5'	mRNA	1.55274309252605	0.0022900333005227
3489	'IGFBP6'	mRNA	1.17949675853943	2.83326319168108E-34
3490	'IGFBP7'	mRNA	-0.866973114934941	2.11174654250289E-44
353088	'ZNF429'	mRNA	1.37754979659981	2.77127978067172E-20
3553	'IL1B'	mRNA	-1.59838432983748	2.3837349716499503E-201
3561	'IL2RG'	mRNA	-1.22160266032748	0.009688350562207
3566	'IL4R'	mRNA	-0.810312839291238	3.25798428543101E-24
3569	'IL6'	mRNA	-0.842625374224397	0.0049884325155846
3570	'IL6R'	mRNA	0.833763399104906	6.587963868746191E-15
3572	'IL6ST'	mRNA	-1.05805428007815	4.9320164598854403E-98
3576	'CXCL8'	mRNA	-2.50877881467709	6.66741934115636E-96
3581	'IL9R'	mRNA	-0.928813751228969	0.0073768725963163
3589	'IL11'	mRNA	-1.59940898004823	1.5471686314461697E-42
3604	'TNFRSF9'	mRNA	-2.53926549209777	1.23500536871064E-5
3635	'INPP5D'	mRNA	1.61632812339591	4.94530651423662E-23
3670	'ISL1'	mRNA	-0.970008431734608	2.542792664815E-4
3690	'ITGB3'	mRNA	-0.891585843485333	4.0984489657943E-6
3728	'JUP'	mRNA	0.806045556046375	1.5327842342231E-17
3745	'KCNB1'	mRNA	2.13269835287994	0.0124797080646645
374768	'SPEM1'	mRNA	1.89186220542028	0.0409012619495908
374897	'SBSN'	mRNA	-0.881033416017062	0.0430094097473979
374920	'ZSWIM9'	mRNA	0.890215690151178	1.3020690258861399E-11
375035	'SFT2D2'	mRNA	-1.57057317983266	3.03043236854368E-138
375190	'FAM228B'	mRNA	1.15491568148006	0.0302516086617171
375704	'ENHO'	mRNA	-0.959836181232352	7.560476934911E-4
3761	'KCNJ4'	mRNA	0.979135021201572	0.002782776789611
3768	'KCNJ12'	mRNA	-1.63710490600241	1.16904331451442E-32
377	'ARF3'	mRNA	-0.862193471859169	5.337855687938791E-91
3775	'KCNK1'	mRNA	-1.32442074471786	0.0020499160388108
377841	'ENTPD8'	mRNA	-2.31250826781235	0.0108717495865898
378	'ARF4'	mRNA	-0.988835634735537	1.07836471637734E-76
38	'ACAT1'	mRNA	0.830686459076833	5.752152967198549E-42
3800	'KIF5C'	mRNA	0.914868796059911	2.08162474103165E-38
386617	'KCTD8'	mRNA	1.45914292311346	0.038200217284962
386724	'AMIGO3'	mRNA	-0.83358030807385	0.0302543380624051
387263	'C6orf120'	mRNA	-1.12805894405086	8.88505790393472E-32
388	'RHOB'	mRNA	1.52101015138958	2.70222844121647E-267
388115	'CCDC9B'	mRNA	0.832716774114686	2.2176560543683303E-25
3885	'KRT34'	mRNA	2.61934936209898	1.11132459538282E-57
388581	'C1QTNF12'	mRNA	-1.31672474887355	0.0313449797716192
388610	'TRNP1'	mRNA	0.960493383227374	1.1872536514567E-9
388650	'DIPK1A'	mRNA	-0.946988820127414	1.5743641515676398E-11
388963	'C2orf81'	mRNA	1.04551582726943	4.685078701348E-4
388969	'C2orf68'	mRNA	0.974418855111447	1.0674222874292401E-17
389015	'SLC9A4'	mRNA	-1.04437795351438	0.0188986935752827
389084	'SNORC'	mRNA	-0.806787652701566	0.0140313385224631
389558	'FAM180A'	mRNA	2.26917138940419	5.86278235212661E-6
3897	'L1CAM'	mRNA	0.877813609827784	4.84837825648797E-34
3910	'LAMA4'	mRNA	1.09859595146067	1.671898380573E-4
3914	'LAMB3'	mRNA	-2.33809551394786	0.0
3955	'LFNG'	mRNA	-1.33512712246584	4.115300197982E-4
397	'ARHGDIB'	mRNA	-0.940152640769691	2.16357691747594E-5
3976	'LIF'	mRNA	-0.812541717873894	8.138629909469291E-25
399473	'SPRED3'	mRNA	-0.871543083424108	3.17685192139836E-6
399474	'TMEM200B'	mRNA	0.988010395541845	4.1210681139968103E-19
399687	'MYO18A'	mRNA	0.813817803297034	1.57464524434358E-28
400073	'C12orf76'	mRNA	1.01189066990225	1.04347515234477E-12
400569	'MED11'	mRNA	1.45731123706306	3.59870862616345E-32
400629	'TEX19'	mRNA	1.91558998265552	1.12003909665852E-12
400818	'NBPF9'	mRNA	-0.834461856473273	8.010867772695921E-47
4012	'LNPEP'	mRNA	-1.10521937793977	8.44128006755633E-65
4013	'VWA5A'	mRNA	-0.839619933195797	3.8993057319E-4
404636	'DENND10'	mRNA	-0.844801262918501	1.07892154108863E-18
4051	'CYP4F3'	mRNA	1.53385498253957	0.0101671820221909
4057	'LTF'	mRNA	2.26211813177408	7.638066965502769E-18
4074	'M6PR'	mRNA	-0.978673842390796	4.64501389618219E-64
4117	'MAK'	mRNA	-1.96664221297417	1.400148209188E-4
414328	'IDNK'	mRNA	1.05005564251668	1.59014151175659E-5
4238	'MFAP3'	mRNA	-0.98230087926723	4.62643698299349E-32
4239	'MFAP4'	mRNA	-0.86886929902294	0.0025900041002114
4242	'MFNG'	mRNA	0.823859395465253	0.0067534422990815
4314	'MMP3'	mRNA	3.99252456068989	0.0180250111191925
4318	'MMP9'	mRNA	-1.44444469358695	0.0047448387932612
4330	'MN1'	mRNA	0.865254830772199	4.61437342384077E-14
439	'GET3'	mRNA	-1.29404085613832	2.6796454950017298E-123
441549	'CDNF'	mRNA	1.16474160933108	0.0284369017750466
442213	'PTCHD4'	mRNA	1.508619054618	4.210952321166E-4
4478	'MSN'	mRNA	-0.923069588886096	3.69120492611268E-109
4482	'MSRA'	mRNA	0.891951874679312	0.0181097910370456
4485	'MST1'	mRNA	-1.0635297454908	1.701117980567E-4
4501	'MT1X'	mRNA	-0.873828835735814	0.0166836541900609
4547	'MTTP'	mRNA	4.58779144333631	0.009130271005181
4583	'MUC2'	mRNA	-1.53290390818303	7.683835595429E-4
4600	'MX2'	mRNA	1.78172074629185	0.0088736885708132
4603	'MYBL1'	mRNA	-1.16271335142719	3.09238615935541E-84
4610	'MYCL'	mRNA	0.870366136170602	5.64847946935284E-7
4685	'NCAM2'	mRNA	1.10970729354788	1.31565613274773E-7
4712	'NDUFB6'	mRNA	0.818715625862572	1.83120476970161E-24
4739	'NEDD9'	mRNA	-1.02550441954992	2.06802024625968E-8
474383	'F8A2'	mRNA	-1.34213436258353	5.82860696075849E-15
474384	'F8A3'	mRNA	-1.34213436258353	5.82860696075849E-15
4775	'NFATC3'	mRNA	-1.15319133431723	6.101378779374861E-51
4794	'NFKBIE'	mRNA	-0.832911035178975	7.52650284148142E-21
4855	'NOTCH4'	mRNA	-0.950113101932261	0.0276256197478103
4883	'NPR3'	mRNA	0.911794706938257	9.61825220159935E-16
4886	'NPY1R'	mRNA	1.68053569292056	0.0110738714236631
4904	'YBX1'	mRNA	0.80283858235278	2.1769340109833E-62
4907	'NT5E'	mRNA	0.841718711867413	8.76264370751032E-31
4914	'NTRK1'	mRNA	-1.40504522003254	0.0087565602535531
4943	'TBC1D25'	mRNA	-1.22263885277591	1.15138761709639E-39
5010	'CLDN11'	mRNA	-1.03956718374601	6.08505374464945E-80
5023	'P2RX1'	mRNA	-2.48334425460906	1.74102806974303E-5
50486	'G0S2'	mRNA	-1.80153266594555	2.9918182569288403E-25
50509	'COL5A3'	mRNA	2.43553596011781	2.49178937804549E-16
50614	'GALNT9'	mRNA	1.17767015648537	2.00655407778412E-18
5064	'PALM'	mRNA	0.879376502398128	2.2514415418766E-30
51070	'NOSIP'	mRNA	0.84137073272304	2.0225746527899502E-25
51088	'KLHL5'	mRNA	-0.822551835668267	2.2283507145483E-32
51182	'HSPA14'	mRNA	-0.924232163755509	7.79787732516253E-23
51249	'TMEM69'	mRNA	-0.992505775604149	5.52806133059572E-41
51260	'PBDC1'	mRNA	1.24897865433902	9.18149021087029E-23
51274	'KLF3'	mRNA	1.07040560972607	5.06717523403591E-50
51315	'KRCC1'	mRNA	0.941072373146983	9.510004478030699E-12
51320	'MEX3C'	mRNA	-0.886603353238773	2.87552198719477E-28
51341	'ZBTB7A'	mRNA	0.816466608516893	1.37197606146873E-19
51426	'POLK'	mRNA	-0.980277147370098	5.66801237120265E-33
5143	'PDE4C'	mRNA	1.37162523465389	0.0234402367349272
51435	'SCARA3'	mRNA	1.36904355047959	8.29155151164065E-50
51474	'LIMA1'	mRNA	0.964687338700306	8.5665795551104E-130
5152	'PDE9A'	mRNA	1.26006330854627	1.62700695065504E-8
51527	'GSKIP'	mRNA	-1.49904048203941	9.88962984930648E-61
51571	'CYRIB'	mRNA	-1.66194120937173	1.36902244538838E-156
51634	'RBMX2'	mRNA	-0.812608929244924	9.70634083187699E-9
51700	'CYB5R2'	mRNA	-2.85962314290367	1.329774173554E-4
5176	'SERPINF1'	mRNA	-1.00899618085451	6.48445295748901E-6
5187	'PER1'	mRNA	-1.05894901479509	6.61046021760994E-57
5210	'PFKFB4'	mRNA	-0.830561977692637	1.1041273364946001E-10
5211	'PFKL'	mRNA	0.894181124303586	1.35162305974371E-71
5218	'CDK14'	mRNA	0.938030736779621	4.23269533168598E-7
523	'ATP6V1A'	mRNA	-0.994938506936517	1.88489104575809E-42
5230	'PGK1'	mRNA	-0.922278552734601	2.60346890389957E-72
5251	'PHEX'	mRNA	-1.99713970760451	0.0299959585357304
5255	'PHKA1'	mRNA	-0.81995503508069	2.79926565689105E-31
5260	'PHKG1'	mRNA	-1.8706039589486	0.0023829459409725
5269	'SERPINB6'	mRNA	1.02854910618117	2.66740008794783E-85
53335	'BCL11A'	mRNA	1.07405835203925	7.210459187747E-4
53344	'CHIC1'	mRNA	-0.826900688429216	3.9017282995060395E-18
5339	'PLEC'	mRNA	1.27621260689228	1.3929775336946001E-121
534	'ATP6V1G2'	mRNA	-1.28676387852311	1.33895949216367E-6
5420	'PODXL'	mRNA	0.996510654907158	8.380482713972321E-73
54206	'ERRFI1'	mRNA	-1.56767790790518	1.6910637012917601E-105
54463	'RETREG1'	mRNA	0.925812114317722	9.498063419991E-4
54509	'RHOF'	mRNA	0.823268334909946	1.95990864812064E-11
54517	'PUS7'	mRNA	-0.895538007613062	2.18734870930198E-27
54542	'RC3H2'	mRNA	-1.40124121172386	5.56240610409361E-85
54662	'TBC1D13'	mRNA	-1.05665159859617	8.18767659683874E-32
5471	'PPAT'	mRNA	-0.889645415474487	1.2735471258760399E-34
54733	'SLC35F2'	mRNA	-1.50594326920921	3.8717982725075497E-103
54796	'BNC2'	mRNA	1.0348440821531	3.055529410335E-4
54809	'SAMD9'	mRNA	1.06439614188756	5.2546017809695E-15
54843	'SYTL2'	mRNA	1.16682718985411	0.0031203643082375
54863	'TOR4A'	mRNA	0.867081211825198	1.21224379604862E-21
54877	'ZCCHC2'	mRNA	0.935142816263517	4.1807974001960805E-14
54885	'TBC1D8B'	mRNA	0.82329520767454	0.0013471271411158
54891	'INO80D'	mRNA	-0.82156322062699	2.2411403621641E-13
54970	'TTC12'	mRNA	1.15503637523768	4.115423054688E-8
54997	'TESC'	mRNA	0.99576309088925	0.014331701003971
55008	'HERC6'	mRNA	0.956082179992573	5.85764689498046E-8
55022	'PID1'	mRNA	-0.807219671975606	0.0047186499422326
55041	'PLEKHB2'	mRNA	0.935965896406789	9.72532080375568E-105
5507	'PPP1R3C'	mRNA	0.992503168431768	2.74468619670916E-21
55092	'TMEM51'	mRNA	-0.816625567363762	9.204020933596911E-9
55167	'MSL2'	mRNA	-0.866207257220459	1.66841498807227E-19
55170	'PRMT6'	mRNA	1.35223130273241	3.87722897822936E-30
5519	'PPP2R1B'	mRNA	-0.996191241413072	1.54806285799797E-49
55230	'USP40'	mRNA	0.841885067471362	1.55359309750761E-27
55243	'KIRREL1'	mRNA	-0.881441380161257	1.17812653528258E-51
55245	'UQCC1'	mRNA	1.03024901152949	9.32131720253002E-22
55262	'TRAPPC14'	mRNA	-0.95862634943458	4.1309324375451803E-10
55266	'TMEM19'	mRNA	-0.825614485511458	6.4808299316820804E-21
55279	'ZNF654'	mRNA	-0.892784239762255	5.75577202181844E-11
55284	'UBE2W'	mRNA	-0.866338755306285	5.14256956362843E-32
55287	'TMEM40'	mRNA	0.905080022019407	3.49098802906945E-25
55327	'LIN7C'	mRNA	-0.836407184121385	5.58824473483867E-20
55512	'SMPD3'	mRNA	1.1125689888605	0.0079509143601064
5552	'SRGN'	mRNA	-0.825355718225722	6.46433146727911E-84
55620	'STAP2'	mRNA	0.894655147978405	1.07457717473729E-17
55624	'POMGNT1'	mRNA	0.822270096282325	5.22164781775701E-37
5563	'PRKAA2'	mRNA	0.959811750952964	3.00374475873465E-10
55647	'RAB20'	mRNA	-1.12546190802089	8.80875050132274E-6
55684	'RABL6'	mRNA	0.849250443882579	1.72682555005807E-29
55687	'TRMU'	mRNA	-1.03976916616498	1.37719884572351E-17
55714	'TENM3'	mRNA	0.805472195910978	4.71335750381228E-7
55766	'H2AJ'	mRNA	0.940026238175723	7.21161292204359E-33
55802	'DCP1A'	mRNA	-0.894777225114374	2.08627327958502E-32
55805	'LRP2BP'	mRNA	1.25151554956098	0.0071245523928112
5582	'PRKCG'	mRNA	-1.48489580274212	0.0182283080680801
55827	'DCAF6'	mRNA	0.967464456195256	5.74096856605124E-45
55839	'CENPN'	mRNA	-0.80069338843078	1.05664790628626E-38
55900	'ZNF302'	mRNA	0.884951875566806	2.1051528587355998E-23
55966	'AJAP1'	mRNA	0.832418405851828	7.22001967483921E-12
5597	'MAPK6'	mRNA	0.995032421378251	1.28381265901747E-50
56103	'PCDHGB2'	mRNA	2.07706813312954	2.206231988211E-4
56108	'PCDHGA7'	mRNA	2.6290909394906	0.0213608213208026
56123	'PCDHB13'	mRNA	1.78518773835088	0.0165504929609888
56132	'PCDHB3'	mRNA	0.900046348686122	5.99611396109992E-20
56142	'PCDHA6'	mRNA	1.07479890378237	8.46132470676701E-8
56242	'ZNF253'	mRNA	0.872813253192706	8.01614290811829E-12
56243	'KIAA1217'	mRNA	1.32372369910623	1.5268451291423097E-11
5630	'PRPH'	mRNA	-0.892360963453117	0.0365844688380941
5654	'HTRA1'	mRNA	-0.865759918321166	2.51968079681635E-6
56548	'CHST7'	mRNA	0.857755356373592	8.56618194036897E-7
56648	'EIF5A2'	mRNA	-0.913818438721411	7.1808117480226E-15
5669	'PSG1'	mRNA	0.899840581468554	1.7167173052346E-5
5672	'PSG4'	mRNA	1.39993343429312	3.56261813828789E-24
5673	'PSG5'	mRNA	1.46656940789894	2.81946649786591E-10
56925	'LXN'	mRNA	0.971034162363007	1.81656879423216E-12
56948	'SDR39U1'	mRNA	-1.76706947383804	5.63383812705322E-57
56990	'CDC42SE2'	mRNA	-1.05904554203825	7.571148259708981E-46
56993	'TOMM22'	mRNA	0.966651920545947	1.0012857398224E-35
57126	'CD177'	mRNA	1.5783390247199	0.005462109113792
57165	'GJC2'	mRNA	1.34483040222576	4.97326515999115E-5
57210	'SLC45A4'	mRNA	-1.00030061387389	5.71704529878863E-52
57221	'ARFGEF3'	mRNA	-0.922463563140105	9.825895346197E-4
57326	'PBXIP1'	mRNA	0.913114764212508	1.59917660187922E-38
57396	'CLK4'	mRNA	-0.890700551804494	9.76517990470977E-17
57460	'PPM1H'	mRNA	1.1185985543461	1.8873476926525302E-24
57475	'PLEKHH1'	mRNA	0.81316708367195	5.98212180585124E-22
57482	'CRACD'	mRNA	1.37434796729505	8.99012241805179E-5
57514	'ARHGAP31'	mRNA	0.817883077565992	4.81613669469491E-5
57574	'MARCHF4'	mRNA	0.861183318905847	1.3883566725070502E-15
57575	'PCDH10'	mRNA	1.48678674126902	3.53626552760806E-8
57613	'FAM234B'	mRNA	-2.37475985913883	1.88349964810182E-121
57615	'ZNF492'	mRNA	1.16525145786419	1.3339636346798901E-20
57658	'CALCOCO1'	mRNA	0.860055954471286	8.06126854075171E-54
57674	'RNF213'	mRNA	-1.17110549349524	4.9851854162617197E-79
57713	'SFMBT2'	mRNA	-1.20417579978959	5.93408513567624E-22
57722	'IGDCC4'	mRNA	0.867826309283209	1.91668798146756E-8
57834	'CYP4F11'	mRNA	-1.37227034486363	0.0094886027228986
5792	'PTPRF'	mRNA	-0.943057732229099	3.39810655512408E-105
5813	'PURA'	mRNA	-0.937522744728498	3.54305522236945E-32
5864	'RAB3A'	mRNA	-0.862434926557768	0.011053278089174
5879	'RAC1'	mRNA	0.988803443669004	3.21291537559956E-102
5886	'RAD23A'	mRNA	1.0567014270459	3.9099401607491E-95
59	'ACTA2'	mRNA	1.27071702398515	4.89035990513147E-34
5908	'RAP1B'	mRNA	-0.896242853612707	2.33826931199223E-65
5918	'RARRES1'	mRNA	1.12885818222085	0.0160441317697515
59274	'TLNRD1'	mRNA	-0.803967470695408	9.878595997389531E-21
59277	'NTN4'	mRNA	2.23116064562335	0.0
59345	'GNB4'	mRNA	-1.10925669867714	1.0561304532422E-75
59350	'RXFP1'	mRNA	4.06342229722383	7.37316387993096E-6
59352	'LGR6'	mRNA	2.42045062000126	8.35355189644661E-5
595	'CCND1'	mRNA	-1.04839170760151	4.24721670999131E-96
5959	'RDH5'	mRNA	1.39044587547426	4.844700447601261E-9
598	'BCL2L1'	mRNA	1.06682112227672	2.4560836813658998E-79
60370	'AVPI1'	mRNA	0.862357651944476	5.63976881080107E-28
604	'BCL6'	mRNA	-0.965604184664506	1.93606010781697E-31
6041	'RNASEL'	mRNA	0.945755769993145	2.92067780313674E-6
60677	'CELF6'	mRNA	1.37836151058058	8.77412664238207E-6
619279	'ZNF704'	mRNA	3.3278028655633	0.0295419447307653
6238	'RRBP1'	mRNA	0.887605348887874	4.6020092431349E-51
6252	'RTN1'	mRNA	1.73764260678837	0.0318732472010117
6281	'S100A10'	mRNA	-1.07902422553723	6.04383658267273E-51
6288	'SAA1'	mRNA	-1.01318011268388	0.0334419599513157
629	'CFB'	mRNA	1.18191793596884	4.21077260745038E-11
634	'CEACAM1'	mRNA	-0.810131051128966	0.0068517145503744
63924	'CIDEC'	mRNA	-1.50645946603367	3.530373922945E-4
6397	'SEC14L1'	mRNA	-0.874771243186066	7.98638863055554E-95
6404	'SELPLG'	mRNA	1.24344540213373	0.0057324992979439
64073	'C19orf33'	mRNA	1.72288689323308	1.63993076507237E-26
64081	'PBLD'	mRNA	1.09559027687992	2.03026304223904E-7
64097	'EPB41L4A'	mRNA	0.824541378507975	0.0071279964159757
64115	'VSIR'	mRNA	0.910861365879703	3.65104808711217E-37
6415	'SELENOW'	mRNA	-0.954482247967305	2.16667521936345E-37
642	'BLMH'	mRNA	0.992810047695681	8.88562494546186E-39
64207	'IRF2BPL'	mRNA	-0.828306992083609	9.866811527714069E-30
644100	'ARL14EPL'	mRNA	1.90607326899924	4.95763748625474E-16
644168	'DRGX'	mRNA	2.56105551174408	2.664428975194E-4
64645	'MFSD14A'	mRNA	-1.18546023534229	1.47419778657117E-53
647310	'TEX22'	mRNA	1.35859657479145	0.037979499882791
64795	'RMND5A'	mRNA	-0.859532781040515	4.17945403819102E-29
6491	'STIL'	mRNA	-1.03123823251651	2.60009867612397E-60
6502	'SKP2'	mRNA	0.817694060222095	3.1597499498863597E-55
65061	'CDK15'	mRNA	-3.1537198629902	1.01192042227004E-23
6512	'SLC1A7'	mRNA	-3.57900265384064	6.67380650857531E-7
6513	'SLC2A1'	mRNA	-1.04471545541087	8.69726793478353E-78
6515	'SLC2A3'	mRNA	0.967015568613179	7.23655461140264E-112
653567	'TMEM236'	mRNA	-2.24787508024021	0.0490923876212058
6548	'SLC9A1'	mRNA	-1.00458052355715	1.1305121917301299E-28
6565	'SLC15A2'	mRNA	-1.07381426837495	0.0316992858177431
65977	'PLEKHA3'	mRNA	-1.31071536564065	2.00924524803376E-34
6624	'FSCN1'	mRNA	0.867504944079355	1.9301846704135E-34
6712	'SPTBN2'	mRNA	0.84005356832298	1.81374058648621E-25
6729	'SRP54'	mRNA	-0.878275459973981	9.75066265517197E-66
6781	'STC1'	mRNA	-2.88897189223406	0.0087565602535531
6817	'SULT1A1'	mRNA	1.41487678107621	9.14246586108436E-50
6884	'TAF13'	mRNA	-1.01515562768852	2.11296788773416E-28
6894	'TARBP1'	mRNA	-1.04301617332653	1.12735581347883E-26
6929	'TCF3'	mRNA	1.01906956498295	3.25879244043138E-84
6948	'TCN2'	mRNA	1.0434429189695	2.36591000441956E-5
6999	'TDO2'	mRNA	-5.62516570583365	1.30599284227921E-6
7007	'TECTA'	mRNA	-4.26848221574801	0.0262043155900576
7023	'TFAP4'	mRNA	1.09010951417304	8.638366186252199E-19
7045	'TGFBI'	mRNA	-1.05768176158046	6.60814500721015E-11
7049	'TGFBR3'	mRNA	0.849723403094779	2.20396654452743E-13
7057	'THBS1'	mRNA	-1.34145246932444	4.16007530799095E-26
7060	'THBS4'	mRNA	2.46145977172711	4.06331945232944E-6
7084	'TK2'	mRNA	0.897853723889053	3.1649590737954204E-23
7107	'GPR137B'	mRNA	-1.05249478849838	3.96070858434568E-25
7169	'TPM2'	mRNA	0.825454140671002	2.98541728516529E-41
717	'C2'	mRNA	1.28978949020309	2.76634542478714E-15
7170	'TPM3'	mRNA	-2.25940290809578	0.0
7185	'TRAF1'	mRNA	-0.939679449911464	4.002023041453E-4
719	'C3AR1'	mRNA	-1.86737948497522	0.0127357144859708
7257	'TSNAX'	mRNA	-1.00733310780584	8.01721090255368E-34
728116	'ZBTB8B'	mRNA	-0.854780559976703	0.0413576761156614
7286	'TUFT1'	mRNA	2.16013101308209	1.0730818460913101E-169
7289	'TULP3'	mRNA	-0.940239821400954	5.46613125706184E-64
7292	'TNFSF4'	mRNA	1.81250591165895	0.0263748985641288
7306	'TYRP1'	mRNA	-1.34201029859186	0.0391441234766034
7334	'UBE2N'	mRNA	-1.54225059811191	1.67844805938578E-132
7337	'UBE3A'	mRNA	0.857658890763042	3.51229570990667E-39
7347	'UCHL3'	mRNA	-1.22352954118652	1.4196208322195E-32
7412	'VCAM1'	mRNA	-3.53435016560902	2.916694457518E-4
7448	'VTN'	mRNA	-1.33921449650221	0.0013593532554303
7462	'LAT2'	mRNA	-1.86465292639244	0.0014209448585811
751071	'CSKMT'	mRNA	1.01788882870556	8.480849510747E-4
7533	'YWHAH'	mRNA	1.0749749985138	8.592203380753719E-107
7562	'ZNF708'	mRNA	1.05408067003857	5.27521030923306E-16
7592	'ZNF41'	mRNA	0.843231673624525	2.37640064076807E-6
7629	'ZNF76'	mRNA	0.823557547497062	3.93925590120818E-19
7639	'ZNF85'	mRNA	0.81075912227565	8.766107256710081E-21
768	'CA9'	mRNA	-1.34457659777749	6.25892494178325E-19
7694	'ZNF135'	mRNA	0.877438995899362	1.77272484984059E-5
7697	'ZNF138'	mRNA	1.23141432460995	3.4476192712722602E-15
7770	'ZNF227'	mRNA	1.01964121734005	2.4365107768273903E-20
7772	'ZNF229'	mRNA	0.834349211263721	3.04660591947305E-14
7832	'BTG2'	mRNA	1.51038949621593	8.36387954314251E-69
7857	'SCG2'	mRNA	-1.76686248835147	4.28042379970513E-9
7869	'SEMA3B'	mRNA	1.03910014457991	8.47603475904105E-25
79031	'PDCL3'	mRNA	0.942855602971224	2.1801924257278603E-15
79038	'ZFYVE21'	mRNA	0.876381633746185	1.6672549363814102E-17
79077	'DCTPP1'	mRNA	-2.76485159138797	6.866314585025409E-168
79096	'C11orf49'	mRNA	1.12477926213999	1.70636421607252E-28
79145	'CHCHD7'	mRNA	-0.824527360581953	1.6650012521794499E-18
79147	'FKRP'	mRNA	0.905994657994696	1.4956369373434099E-18
79365	'BHLHE41'	mRNA	-2.34383143059229	1.4879933433602E-13
79442	'LRRC2'	mRNA	0.9887897181795	1.41430528618736E-5
79624	'ARMT1'	mRNA	-1.1538158242995	5.3085047877369E-41
79628	'SH3TC2'	mRNA	1.11537490815594	2.53134853804779E-6
79632	'FAM184A'	mRNA	1.50388900450331	0.0255195296021664
79683	'ZDHHC14'	mRNA	1.48535023463158	5.52073237192487E-14
79720	'VPS37B'	mRNA	-0.850091902276631	3.62421604744785E-22
79722	'ANKRD55'	mRNA	-4.53841355291639	0.0130285924146672
79759	'ZNF668'	mRNA	0.928166099761654	5.29088915024417E-15
79788	'ZNF665'	mRNA	0.877035169777224	0.0171036704699446
79827	'CLMP'	mRNA	0.959616819917061	1.2906391149382802E-35
79831	'KDM8'	mRNA	1.2029634835158	9.27801364264715E-10
79839	'CCDC102B'	mRNA	1.44063818490027	0.0043081891112685
79991	'STN1'	mRNA	-1.11408793500021	1.28484900591891E-21
79993	'ELOVL7'	mRNA	0.946195862667423	0.0014571352098697
80008	'TMEM156'	mRNA	-1.59091421492681	0.0014149009614068
80022	'MYO15B'	mRNA	0.894304397886432	7.81313156331923E-6
80108	'ZFP2'	mRNA	1.15863329387353	8.37002367893356E-5
80142	'PTGES2'	mRNA	-1.04393787299562	2.73134101349142E-28
80144	'FRAS1'	mRNA	2.55802838400529	0.0261871595372521
80145	'THOC7'	mRNA	0.820930341812309	4.31765265511133E-17
80212	'CCDC92'	mRNA	0.97640086385541	2.1047889369516901E-19
80315	'CPEB4'	mRNA	-0.891347760933066	9.89250088206525E-19
80335	'WDR82'	mRNA	-1.04557101628333	2.33686531326171E-85
8036	'SHOC2'	mRNA	-0.860058621090238	9.66636764466773E-22
80726	'IQCN'	mRNA	1.65124228180527	7.13031996051422E-8
814	'CAMK4'	mRNA	1.88385369526002	3.43099372118892E-5
8148	'TAF15'	mRNA	0.892812799507545	3.4874837672751E-65
8153	'RND2'	mRNA	-1.0517816459633	3.161104217614E-4
81542	'TMX1'	mRNA	-1.08847302181281	8.37756622487437E-92
81552	'VOPP1'	mRNA	0.819359196929885	3.9568153175589596E-27
81554	'RCC1L'	mRNA	1.14832136864463	7.65651166293094E-35
81575	'APOLD1'	mRNA	0.837900822729807	0.0015843382307986
81579	'PLA2G12A'	mRNA	0.981135349695551	1.86863033441562E-24
81607	'NECTIN4'	mRNA	1.1902414106633	2.129355604272E-4
81689	'ISCA1'	mRNA	1.14263908682307	1.39275450294619E-36
81792	'ADAMTS12'	mRNA	0.959183177224799	1.18683949427116E-21
81848	'SPRY4'	mRNA	-0.930934056963267	8.37651174102574E-29
81853	'TMEM14B'	mRNA	-0.96818752268178	9.909449198301779E-62
81931	'ZNF93'	mRNA	1.05693467048176	1.1712916897077199E-18
8263	'F8A1'	mRNA	-1.30236955723039	2.83993083435768E-26
8291	'DYSF'	mRNA	1.26679947028152	1.53691297587122E-22
8301	'PICALM'	mRNA	-0.850864527068932	1.67091400087358E-59
8334	'H2AC6'	mRNA	1.11069792316481	2.66631646795531E-5
83439	'TCF7L1'	mRNA	0.940881268148358	1.91530179477425E-14
8347	'H2BC4'	mRNA	1.03698716127887	0.0447801582070175
83481	'EPPK1'	mRNA	1.01741360275692	0.047296813523391
83548	'COG3'	mRNA	-0.908514167760018	1.89777969226398E-26
8362	'H4C12'	mRNA	-4.56523521920123	0.0142624336609358
83638	'C11orf68'	mRNA	-1.7494736163963	1.98592196466852E-80
83895	'KRTAP1-5'	mRNA	-1.32668434566792	2.99337200114981E-8
840	'CASP7'	mRNA	1.43645549723962	3.6480689341563697E-36
84135	'UTP15'	mRNA	-1.66882448276072	2.01771691932992E-65
84142	'ABRAXAS1'	mRNA	1.08914464761753	6.338084214816481E-15
84216	'TMEM117'	mRNA	1.15465699616073	2.579164599169E-4
84229	'DRC7'	mRNA	1.50285138977721	0.004460645098815
84243	'ZDHHC18'	mRNA	0.940322976482375	2.66182276424357E-31
84248	'FYTTD1'	mRNA	-0.819414651115258	1.2292121826929601E-44
84263	'HSDL2'	mRNA	0.855684996636755	6.512109983702911E-35
84277	'DNAJC30'	mRNA	1.07826959004606	5.93169279474591E-7
84287	'ZDHHC16'	mRNA	1.19748775389105	2.30340468492364E-30
84304	'NUDT22'	mRNA	0.827927377973611	1.80645956948612E-11
84433	'CARD11'	mRNA	1.18839683304024	2.7800790822944802E-15
8453	'CUL2'	mRNA	-0.924250493350029	3.16146181190461E-45
84561	'SLC12A8'	mRNA	-1.3284676611185	2.07392367064016E-13
84622	'ZNF594'	mRNA	0.996090429076117	2.61433754543998E-19
84623	'KIRREL3'	mRNA	0.91881018281373	4.19884320635525E-8
84649	'DGAT2'	mRNA	-0.944738819338858	1.31624393815834E-15
84659	'RNASE7'	mRNA	2.56439639351777	0.0118118756518626
84665	'MYPN'	mRNA	0.869548754150121	3.8686248496437005E-32
84693	'MCEE'	mRNA	-0.912203730764901	0.001176415527614
8470	'SORBS2'	mRNA	1.21062348275298	1.364920260809E-4
84717	'HDGFL2'	mRNA	1.07549017467934	8.45945661342841E-53
84879	'MFSD2A'	mRNA	-1.1449087993715	5.8319130320381904E-24
84913	'ATOH8'	mRNA	0.823413248233148	0.0028258298354339
84959	'UBASH3B'	mRNA	-1.32218872781149	6.026501462273009E-78
8497	'PPFIA4'	mRNA	-0.881322066768741	2.1082852953479703E-15
84971	'ATG4D'	mRNA	-1.09825559809166	1.43581338062483E-45
84978	'FRMD5'	mRNA	-1.18797542868957	0.0138599459049846
8503	'PIK3R3'	mRNA	-1.19119743202782	9.38530653560444E-11
8506	'CNTNAP1'	mRNA	-0.872883321169846	4.8482677051750696E-30
8529	'CYP4F2'	mRNA	2.76458039256518	1.1658109528474199E-11
85360	'SYDE1'	mRNA	-1.01651688120145	1.73706313265779E-34
85364	'ZCCHC3'	mRNA	1.04051875417399	8.90066846717322E-38
85376	'RIMBP3'	mRNA	1.31344575521511	0.0038098432048556
85414	'SLC45A3'	mRNA	-1.66211376446337	6.27467422237687E-27
85416	'ZIC5'	mRNA	-1.03198966604449	9.322310420522E-4
8544	'PIR'	mRNA	1.30269620288182	2.67489861060477E-8
85462	'FHDC1'	mRNA	1.10730487624472	1.2343302143725401E-9
8556	'CDC14A'	mRNA	-0.929811807842508	8.13189261033528E-12
8567	'MADD'	mRNA	-1.09988033849887	1.8470567001788902E-44
8577	'TMEFF1'	mRNA	0.947866051118415	1.07596628808382E-6
8613	'PLPP3'	mRNA	0.833156473110962	1.25179941650803E-29
8630	'HSD17B6'	mRNA	1.61720132619137	3.61808783565586E-8
865	'CBFB'	mRNA	-0.816371208435755	1.64337375188688E-47
8651	'SOCS1'	mRNA	-1.63685614048791	0.0145720928358315
8681	'JMJD7-PLA2G4B'	mRNA	3.53005228168195	0.0432569744226746
8710	'SERPINB7'	mRNA	1.26647086608344	0.0049715343043738
8717	'TRADD'	mRNA	0.822066629282754	4.61764412030495E-6
8739	'HRK'	mRNA	1.37521448094161	8.97985183297987E-6
8747	'ADAM21'	mRNA	1.57640481434899	1.62964896485208E-15
87769	'GGACT'	mRNA	0.808973676687119	0.0028058111303194
8815	'BANF1'	mRNA	-1.45977032446637	8.71258702500572E-143
8842	'PROM1'	mRNA	3.90164623731544	0.0268129928002901
8862	'APLN'	mRNA	-1.83417975340598	4.608408124281E-4
8864	'PER2'	mRNA	-1.13051488864032	2.3397009750833497E-16
8869	'ST3GAL5'	mRNA	-0.915454961392807	2.04198373458146E-7
8870	'IER3'	mRNA	-1.00033300923738	1.3426481526888301E-67
8876	'VNN1'	mRNA	-1.53151328246886	0.0148870334961233
8913	'CACNA1G'	mRNA	1.16197265638073	3.78602715151723E-6
8939	'FUBP3'	mRNA	-1.12250867306907	1.1517637163431099E-70
8945	'BTRC'	mRNA	-0.913500361051862	4.9765270184703505E-31
8970	'H2BC11'	mRNA	1.64033349284983	0.0176813222327978
8971	'H1-10'	mRNA	-0.898507037894836	6.9664282939114E-47
898	'CCNE1'	mRNA	-1.50723146604012	2.39240919908507E-30
9022	'CLIC3'	mRNA	0.942473672409932	0.0376115438404363
90317	'ZNF616'	mRNA	1.01749120468011	7.8135391272003E-16
90333	'ZNF468'	mRNA	0.816140022620713	7.387265790685469E-11
90342	'FER1L5'	mRNA	1.12213886270113	2.18036404014E-4
9037	'SEMA5A'	mRNA	-1.04804569514725	1.09586543738251E-5
90427	'BMF'	mRNA	-0.818990616940262	8.414782280568E-4
9047	'SH2D2A'	mRNA	0.987065165434539	1.2962218562917098E-11
9052	'GPRC5A'	mRNA	1.36725204390917	2.64662308035917E-165
90624	'LYRM7'	mRNA	0.89676661829924	5.45524331237873E-29
9076	'CLDN1'	mRNA	0.998181405751829	2.6319491374966E-54
90853	'SPOCD1'	mRNA	-0.901321362858115	2.29229315475223E-16
9112	'MTA1'	mRNA	0.964794639985702	5.5865919387616296E-55
91156	'IGFN1'	mRNA	2.22139161786392	8.786912112698E-4
9127	'P2RX6'	mRNA	0.828303864088136	3.3595503475978805E-9
91272	'BOD1'	mRNA	-0.909154588625931	4.10479105072067E-29
91351	'DDX60L'	mRNA	0.84292629101943	2.40855305534166E-10
9148	'NEURL1'	mRNA	0.812166422309978	0.0136364787119897
91523	'PCED1B'	mRNA	1.07327225055483	0.0130408617457834
91624	'NEXN'	mRNA	1.23168165348348	2.2372708730055002E-18
91683	'SYT12'	mRNA	2.17491065054867	0.019693695368948
9183	'ZW10'	mRNA	0.980320236104147	1.63635905912937E-34
9201	'DCLK1'	mRNA	1.41563999822399	6.79772873781896E-50
9221	'NOLC1'	mRNA	0.953809151900795	2.6225189265899E-85
92312	'MEX3A'	mRNA	0.842780010643774	1.0886476443909101E-21
92369	'SPSB4'	mRNA	1.40292603033903	0.0059838271436772
9249	'DHRS3'	mRNA	0.830065968643154	1.82513077818323E-11
92689	'FAM114A1'	mRNA	0.836558877321926	5.28442791562807E-29
92691	'TMEM169'	mRNA	1.53177513927276	0.0096934000599909
92797	'HELB'	mRNA	-0.807483164302715	1.64054167182381E-5
92806	'CENPBD1'	mRNA	0.913377408440374	3.40263586050072E-6
92922	'CCDC102A'	mRNA	0.918373488443247	2.347767657534E-4
92999	'ZBTB47'	mRNA	1.00322162057116	4.485356272143539E-16
93100	'NAPRT'	mRNA	0.829999997905219	0.0016786912048804
93129	'ORAI3'	mRNA	0.887046266854145	5.68282596891535E-16
9334	'B4GALT5'	mRNA	-0.908532012742159	2.87828600211764E-53
9361	'LONP1'	mRNA	1.10081995909225	3.1140892318320897E-123
93621	'MRFAP1'	mRNA	1.28216134913532	2.73829515636801E-164
9371	'KIF3B'	mRNA	0.838673269909206	1.7068171770197302E-44
9379	'NRXN2'	mRNA	1.55509078989806	0.041159473246921
94030	'LRRC4B'	mRNA	1.28800052839986	5.81649017610112E-5
94120	'SYTL3'	mRNA	0.881899000198313	0.0492506743722872
9424	'KCNK6'	mRNA	1.21620949630454	1.15296072756788E-17
94240	'EPSTI1'	mRNA	1.14288003778098	0.016805021627621
9466	'IL27RA'	mRNA	-0.859525895563181	4.61126593619127E-35
9472	'AKAP6'	mRNA	1.60607280997818	0.0261106998550946
9475	'ROCK2'	mRNA	0.899911989141946	1.39299062971466E-33
9534	'ZNF254'	mRNA	0.917923496921546	2.6007044537086E-23
9540	'TP53I3'	mRNA	0.811179944356349	3.48871139955E-21
9541	'CIR1'	mRNA	0.925394964898261	2.26826616847436E-19
9570	'GOSR2'	mRNA	-0.860193942701554	1.0268735648362799E-41
9572	'NR1D1'	mRNA	-1.02593215345714	6.53929361923771E-15
9609	'RAB36'	mRNA	-0.850314492171054	1.4729560103952E-6
9635	'CLCA2'	mRNA	1.39108896714684	0.0258917033338265
9708	'PCDHGA8'	mRNA	1.40236739128587	0.0201294860364319
971	'CD72'	mRNA	1.70689568605014	1.24992998847E-4
9741	'LAPTM4A'	mRNA	-1.57605947370607	2.39485417210748E-149
9749	'PHACTR2'	mRNA	1.27811863871861	4.33641175386649E-43
9770	'RASSF2'	mRNA	-1.04477662938784	4.85097124748467E-14
9792	'SERTAD2'	mRNA	-0.950444340287403	1.04043158954425E-57
9796	'PHYHIP'	mRNA	1.05714876633642	0.0433203897224578
9901	'SRGAP3'	mRNA	2.24009936693229	0.0447354645611414
9949	'AMMECR1'	mRNA	1.28201607843431	3.5036524614057296E-33
9972	'NUP153'	mRNA	-1.22100028771603	1.09512784558406E-131
9976	'CLEC2B'	mRNA	-2.37211630043198	0.0013020506891089
