# Supplementary material for: DCTPP1 regulates oxidative stress homeostasis via AUF1 in human villous trophoblasts
Source: Cell Death Discov. 2025 Aug 23;11:400. doi: 10.1038/s41420-025-02666-8 (PMC12375105; doi:10.1038/s41420-025-02666-8)
Supplement: Supplementary file 4 — Table S2. DEGs of AUF1-KD in HTR8/SVneo cells. [file 41420_2025_2666_MOESM4_ESM.xls]

Gene ID	Gene Symbol	Type	log2 (AUF1_KD / Control)	Qvalue (AUF1_KD / Control)
10007	'GNPDA1'	mRNA	0.881002371580567	6.16221902859303E-46
100113407	'TMEM170B'	mRNA	-1.02354271756565	8.38339243678115E-10
100129842	'ZNF737'	mRNA	0.886233894080227	3.9377250929082394E-11
100129924	'TMEM269'	mRNA	-0.920691209497222	0.0331689019717251
100130890	'TSTD3'	mRNA	0.994228569586184	0.0367652666617144
100134444	'KCNJ18'	mRNA	-1.71829739550948	0.0198220375095387
100144748	'KLLN'	mRNA	1.94488535484344	7.996829518744E-4
100288695	'LIMS4'	mRNA	-0.962900149302839	0.0427085016576097
100293516	'ZNF587B'	mRNA	0.832848587185291	6.4969796291136E-13
100303755	'PET117'	mRNA	0.817127170754858	2.3084513156353103E-15
100381270	'ZBED6'	mRNA	-0.825352314413079	1.36054291254818E-8
100462983	'MTRNR2L3'	mRNA	-1.44903039415944	0.008342134989302
100528062	'ARMCX5-GPRASP2'	mRNA	-2.96347925222076	2.240154995526E-4
100529240	'ZNF816-ZNF321P'	mRNA	0.898281073196077	0.0029272897989014
100529257	'SYNJ2BP-COX16'	mRNA	1.48937462654226	0.0091620966354016
10053	'AP1M2'	mRNA	2.5723319318245	7.527773940589629E-11
100533105	'C8orf44-SGK3'	mRNA	-1.12470213744369	3.97986786423E-4
100652748	'TIMM23B'	mRNA	1.02700251386639	6.353147309423929E-30
100653049	'LOC100653049'	mRNA	1.59315091863285	8.35136221239471E-18
1008	'CDH10'	mRNA	2.42010290110381	8.0089212754576E-7
10098	'TSPAN5'	mRNA	-1.0477929166784	2.15852427914557E-29
100996928	'FMC1-LUC7L2'	mRNA	1.03366280954145	0.0048606519034683
101060389	'TBC1D3D'	mRNA	-0.98017554398681	1.19575007450457E-5
10147	'SUGP2'	mRNA	-0.840355000472439	1.1838846349205E-64
10148	'EBI3'	mRNA	0.823799008679135	3.9211427614461E-15
10165	'SLC25A13'	mRNA	1.04154332856977	2.20427538893748E-41
10186	'LHFPL6'	mRNA	1.11958793158854	2.3105983709716402E-14
101928991	'CCDC92B'	mRNA	1.72962968042331	2.16528408540061E-5
10202	'DHRS2'	mRNA	2.05832328656926	4.6241210287341896E-36
102288414	'C11orf98'	mRNA	-0.824613858242965	5.15293789828117E-29
10251	'SPRY3'	mRNA	-1.34255383209436	4.55366156871345E-7
1026	'CDKN1A'	mRNA	1.34962779205864	3.32910067079968E-182
102723553	'SMIM11B'	mRNA	1.33417241547663	4.94761939464736E-7
102723996	'LOC102723996'	mRNA	0.813947067477366	7.42162220024818E-8
102724200	'LOC102724200'	mRNA	-1.08757712175661	1.30318665168577E-5
10282	'BET1'	mRNA	-0.933175391329493	2.00758566711226E-27
10287	'RGS19'	mRNA	0.847356898587281	1.4591729830024E-16
10311	'VPS26C'	mRNA	1.00459754612868	3.3737113169746E-40
10325	'RRAGB'	mRNA	0.872012144318384	8.27002291015021E-13
10326	'SIRPB1'	mRNA	-1.47162109378387	1.00695528786901E-7
10333	'TLR6'	mRNA	1.55359414812003	0.0343657030154399
10344	'CCL26'	mRNA	2.05174603254776	1.57092595239106E-7
10346	'TRIM22'	mRNA	1.4829631446568	3.51811834555986E-5
10347	'ABCA7'	mRNA	-1.09276616934536	3.33114996506903E-16
10370	'CITED2'	mRNA	1.32839537931062	5.30658043076176E-193
10396	'ATP8A1'	mRNA	-1.09690985024796	4.13943877891E-4
10455	'ECI2'	mRNA	-0.976831425440877	4.76505506952164E-69
10457	'GPNMB'	mRNA	1.15805746865789	1.58128534683E-4
10468	'FST'	mRNA	1.13162675988305	1.4991593571888398E-36
1047	'CLGN'	mRNA	-0.867865801041471	0.0037737200381602
10472	'ZBTB18'	mRNA	-0.801176386673109	3.4915432833471403E-20
10493	'VAT1'	mRNA	1.22235130007039	4.84920159599662E-131
10505	'SEMA4F'	mRNA	-0.833146352212799	2.3174342460623902E-21
10509	'SEMA4B'	mRNA	-0.93031918015799	6.292333356352491E-39
10513	'APPBP2'	mRNA	-1.35490013296437	1.39619935011226E-75
1052	'CEBPD'	mRNA	1.52374146656411	2.01488714212311E-78
105378220	'MARCOL'	mRNA	4.23739206905808	0.0277003503395583
105379417	'LOC105379417'	mRNA	4.36040996686703	0.0179033406706811
10549	'PRDX4'	mRNA	1.02224459387053	7.86018887021185E-34
10564	'ARFGEF2'	mRNA	-0.847386631587089	4.05461349581951E-39
10598	'AHSA1'	mRNA	0.913450760274654	6.534074429702389E-50
10620	'ARID3B'	mRNA	-0.920119516216787	1.3457456529509802E-15
10621	'POLR3F'	mRNA	-1.0169119346308	4.94480605131176E-29
10627	'MYL12A'	mRNA	-0.969213104917936	7.57052886262538E-72
10628	'TXNIP'	mRNA	-1.38467000997373	5.02104502486481E-199
10654	'PMVK'	mRNA	0.835165329141175	6.25866430780904E-10
106707243	'PRH1-TAS2R14'	mRNA	1.29194886037081	5.866199777799E-4
10694	'CCT8'	mRNA	-1.13884907178516	4.386114027293E-111
10734	'STAG3'	mRNA	0.906571908185083	0.0013023422036942
10749	'KIF1C'	mRNA	0.985240040495218	1.86946767755772E-82
10793	'ZNF273'	mRNA	0.805786711928966	9.81374710227559E-10
107984345	'SMIM38'	mRNA	-1.04910921442701	0.0031442773967554
10815	'CPLX1'	mRNA	1.32743294587445	1.7546880050366E-8
10882	'C1QL1'	mRNA	-0.837388934839962	0.004035203722893
10929	'SRSF8'	mRNA	0.805772645850547	9.16069018073287E-12
10933	'MORF4L1'	mRNA	-1.07889957059928	6.64566015398206E-127
10946	'SF3A3'	mRNA	0.877445174057797	5.92890991187111E-63
10950	'BTG3'	mRNA	-1.74211249883218	1.40678855940406E-194
10957	'PNRC1'	mRNA	-1.06951715039741	4.24363421520919E-16
10981	'RAB32'	mRNA	-0.82190474955556	1.96360364641007E-33
10983	'CCNI'	mRNA	-1.21203852136665	1.2172203770107999E-84
10992	'SF3B2'	mRNA	0.965824059744134	6.81212608764972E-112
11011	'TLK2'	mRNA	1.12128688240113	6.67655697880256E-54
11015	'KDELR3'	mRNA	-0.932492888356274	8.76610160066457E-31
11017	'SNRNP27'	mRNA	-0.847019177556334	5.63508079987881E-16
11020	'IFT27'	mRNA	1.00728272271666	9.75492348644277E-13
11040	'PIM2'	mRNA	-1.4644942583989	1.6637414775554E-35
11046	'SLC35D2'	mRNA	-0.896408671475917	5.43892820893899E-12
11054	'OGFR'	mRNA	0.865936294910552	7.05859494071808E-25
11057	'ABHD2'	mRNA	-0.863057902888999	6.91671103910239E-42
11067	'DEPP1'	mRNA	-1.2181937620305	1.426064171873E-4
11077	'HSF2BP'	mRNA	0.826355568903559	0.0016288436645529
1112	'FOXN3'	mRNA	0.872216301579383	4.98136928374521E-24
1114	'CHGB'	mRNA	1.836777521717	0.0028818460091785
11141	'IL1RAPL1'	mRNA	-2.58327010605979	0.0030218841029638
11144	'DMC1'	mRNA	0.879130528104018	0.0239054709403804
11152	'WDR45'	mRNA	0.915793825468072	1.9417918669784299E-41
11167	'FSTL1'	mRNA	-0.842311964545432	1.6932073571449502E-93
11174	'ADAMTS6'	mRNA	-1.06019350856226	1.71091381286527E-37
11193	'WBP4'	mRNA	0.962677051256796	7.65012659323883E-13
112268131	'LOC112268131'	mRNA	1.45105629943258	0.0025340261490976
112399	'EGLN3'	mRNA	-1.59245010755942	0.0466925782102316
112441426	'TMEM271'	mRNA	-0.900267000217181	0.0316764291994387
112495	'GTF3C6'	mRNA	0.885999043043926	3.48968278704873E-39
11260	'XPOT'	mRNA	-1.10672841046461	7.27780127830124E-110
112817	'HOGA1'	mRNA	0.897980699386973	0.0030841929172663
11332	'ACOT7'	mRNA	-1.06727834315317	2.80489854627037E-49
11340	'EXOSC8'	mRNA	-1.18663469683164	2.06206314818967E-53
113675	'SDSL'	mRNA	1.34568599397839	2.13990662379832E-13
113791	'PIK3IP1'	mRNA	-1.6025821814359	6.45280037982107E-5
1139	'CHRNA7'	mRNA	-0.814601335815361	0.0074256727017168
114088	'TRIM9'	mRNA	-1.72256303842002	0.0044573230969759
1147	'CHUK'	mRNA	-0.836084807621289	6.92805372189276E-36
114757	'CYGB'	mRNA	1.11423011852373	0.0118342084760987
114769	'CARD16'	mRNA	0.80761193820439	0.0175944898077919
114780	'PKD1L2'	mRNA	1.25135275462101	0.0179033406706811
114787	'GPRIN1'	mRNA	1.00317286721512	7.806616742836961E-25
114800	'CCDC85A'	mRNA	1.9792253210193	1.00735545397568E-24
114801	'TMEM200A'	mRNA	-1.54829226489834	1.56205821288644E-25
114908	'TMEM123'	mRNA	-1.48394944643372	5.56901002333945E-171
114932	'MRFAP1L1'	mRNA	0.915829268299501	1.30358439944183E-31
115123	'MARCHF3'	mRNA	-1.37510102540471	1.02618124874E-32
1152	'CKB'	mRNA	-0.937032621231991	1.2784179177259501E-52
115209	'OMA1'	mRNA	-0.812822746772608	2.09585152221161E-10
115701	'ALPK2'	mRNA	1.58598086641258	5.349059473673719E-36
116151	'FAM210B'	mRNA	1.57967177580941	2.7009202230573402E-148
116444	'GRIN3B'	mRNA	-0.923390454872589	8.51070600146153E-6
116447	'TOP1MT'	mRNA	1.33574816925055	1.13165501501578E-110
116804918	'TBCEL-TECTA'	mRNA	4.8590021910158	0.0032461742429706
116931	'MED12L'	mRNA	-0.835011988261414	7.51335181916347E-9
116986	'AGAP2'	mRNA	-0.921518646631474	0.0294634287031107
117854	'TRIM6'	mRNA	-0.881805861996847	0.0290090084451649
118429	'ANTXR2'	mRNA	-1.27452820714341	2.03622652159178E-68
118472	'ZNF511'	mRNA	-0.942406669009706	2.0585917417948602E-14
118980	'SFXN2'	mRNA	0.90468231567812	3.4676051145051E-8
1193	'CLIC2'	mRNA	-1.38537022540508	0.0471431738643396
1195	'CLK1'	mRNA	-0.811079097320076	5.12992997013822E-30
120103	'SLC36A4'	mRNA	-1.04355692030437	1.30083427516886E-24
120526	'DNAJC24'	mRNA	-0.853606395464211	1.33172933106417E-16
120939	'TMEM52B'	mRNA	1.06622285138801	0.0010556698999585
121512	'FGD4'	mRNA	0.879046450885222	7.05029815425852E-7
122622	'ADSS1'	mRNA	-0.995310495361468	2.76316797600157E-6
122773	'KLHDC1'	mRNA	-1.18098773085438	0.0460233869420282
122830	'NAA30'	mRNA	-0.934598940829758	9.34553231173475E-47
124808	'CCDC43'	mRNA	0.913188052487275	3.9434229911000604E-23
124923	'RSKR'	mRNA	0.949907066480461	1.3328456201072201E-14
124935	'SLC43A2'	mRNA	1.05880535180434	1.00121723278074E-66
124989	'EFCAB13'	mRNA	0.860328100400735	5.673464058191E-4
126074	'SWSAP1'	mRNA	0.858501705625448	0.0012037127532154
126282	'TNFAIP8L1'	mRNA	-1.08555707675685	6.74433499481698E-16
1264	'CNN1'	mRNA	1.15915379941294	8.00446223821946E-11
126433	'FBXO27'	mRNA	1.16771240599	0.0088518026057611
126820	'DNAI3'	mRNA	1.052919891626	0.0428984261451556
1270	'CNTF'	mRNA	1.02888227923963	0.0091620966354016
127933	'UHMK1'	mRNA	-1.21084410560067	2.96116484807407E-113
1281	'COL3A1'	mRNA	1.47679166210951	1.20129541805797E-5
1282	'COL4A1'	mRNA	1.47889556114411	5.297359518429499E-141
128229	'TSACC'	mRNA	2.35875138457654	0.0244721392654186
128239	'IQGAP3'	mRNA	-0.921892841048991	1.71759217103607E-67
128497	'SPATA25'	mRNA	2.24897664906763	6.572124918357739E-11
1288	'COL4A6'	mRNA	1.20891611419395	8.906645561104E-4
1290	'COL5A2'	mRNA	0.846779285811703	9.7866779754518E-107
1299	'COL9A3'	mRNA	1.36521699514423	1.84302974960203E-6
1303	'COL12A1'	mRNA	1.03264502093024	6.04560244537224E-23
130574	'LYPD6'	mRNA	1.16598155139425	8.4832314526419E-21
130576	'LYPD6B'	mRNA	1.31067961063803	6.43373694733331E-20
132014	'IL17RE'	mRNA	0.907796657033162	0.03640660284169
133	'ADM'	mRNA	0.931991985717322	5.6003228068449E-51
133746	'JMY'	mRNA	0.837790961516677	1.3380526062029801E-19
134145	'ATPSCKMT'	mRNA	1.07341754293828	3.3972499704993404E-17
134957	'STXBP5'	mRNA	-0.888966284094544	2.2274390840175104E-15
135154	'SDHAF4'	mRNA	-1.05786032781873	1.35496516467178E-10
135293	'PM20D2'	mRNA	-1.05700673372076	1.17094124357159E-46
135295	'SRSF12'	mRNA	-0.816451689554876	2.25423604784308E-5
1355	'COX15'	mRNA	0.858280171397877	1.396473083924E-35
1359	'CPA3'	mRNA	5.06688590111299	2.95408648057204E-27
137075	'CLDN23'	mRNA	1.61869295096498	0.0199611726847304
137886	'UBXN2B'	mRNA	-0.941029322052372	8.8802968527036E-22
138715	'ARID3C'	mRNA	-2.03385618696295	0.0321534341768502
140458	'ASB5'	mRNA	2.38525431163168	0.030912352114954
140825	'NEURL2'	mRNA	2.05508287308625	1.89342920596876E-16
143384	'CACUL1'	mRNA	-1.12789004690927	3.32390888127261E-49
1438	'CSF2RA'	mRNA	1.70156792438858	1.23886068182015E-5
1439	'CSF2RB'	mRNA	-2.41788923718633	0.0433567397344303
144100	'PLEKHA7'	mRNA	0.974720708137255	3.33372692511796E-6
144165	'PRICKLE1'	mRNA	0.936052872394246	1.06008758273731E-6
144193	'AMDHD1'	mRNA	-3.01169904571439	0.0014391749813421
144348	'ZNF664'	mRNA	1.23761428401242	1.49891053014391E-125
144363	'ETFRF1'	mRNA	1.00620872887852	6.1298492164130805E-21
1445	'CSK'	mRNA	1.27626978498597	6.92807677230701E-64
144501	'KRT80'	mRNA	1.24347569993291	3.85755510976844E-16
145482	'PTGR2'	mRNA	0.943625192747874	7.380457967685511E-58
145508	'CEP128'	mRNA	1.29926204349918	1.12252115901186E-27
145581	'LRFN5'	mRNA	-0.941113537387182	0.0463451256813145
146050	'ZSCAN29'	mRNA	0.876534181258299	9.250341560332139E-18
147011	'PROCA1'	mRNA	0.844934837911819	0.0050575493617613
147372	'CCBE1'	mRNA	-0.936298429741576	3.1584950643011704E-23
1475	'CSTA'	mRNA	1.52556931857191	0.0209608244437479
147657	'ZNF480'	mRNA	1.01960880518559	1.07641341230153E-21
147837	'ZNF563'	mRNA	1.03486961808239	1.03946551261794E-7
147949	'ZNF583'	mRNA	0.995181944445569	3.90608391801675E-5
147968	'CAPN12'	mRNA	-1.34833071147803	0.0404545144201512
148113	'CILP2'	mRNA	1.6708888711484	1.7218242026269402E-9
148213	'ZNF681'	mRNA	1.15043434783387	8.22302465977676E-22
148534	'TLCD4'	mRNA	-0.914092562634411	8.439699848202781E-17
1489	'CTF1'	mRNA	1.56973492198677	2.02968831297607E-21
1491	'CTH'	mRNA	1.20633649387821	6.53905700627897E-19
1500	'CTNND1'	mRNA	-0.949999777913776	6.1817670694372E-76
1513	'CTSK'	mRNA	-2.30947988767319	1.956684950437E-4
151473	'SLC16A14'	mRNA	0.827104266637146	2.74090769283488E-13
151556	'GPR155'	mRNA	-1.37289154877038	1.429843309957E-4
1519	'CTSO'	mRNA	-0.814998898458489	5.82879252991055E-7
1520	'CTSS'	mRNA	-2.53441188377529	0.034570211778989
1521	'CTSW'	mRNA	-2.14775152385214	0.024602028217235
152573	'SHISA3'	mRNA	1.13995883810267	1.28486909558016E-16
152687	'ZNF595'	mRNA	0.824462007222925	2.83228076770275E-8
1534	'CYB561'	mRNA	0.811362029031033	5.929011160775E-4
1540	'CYLD'	mRNA	-0.994547840254998	1.27566505820079E-21
1545	'CYP1B1'	mRNA	1.71521369324235	6.51696141511586E-21
154743	'BMT2'	mRNA	-1.27280067961096	1.7213894728555E-14
154791	'FMC1'	mRNA	1.03359632246569	5.36676127548639E-10
155368	'METTL27'	mRNA	1.5388121666588	3.210394584512E-4
1571	'CYP2E1'	mRNA	-1.33513905845137	4.82789168292662E-6
157378	'TMEM65'	mRNA	-1.51798979453697	5.88931279225697E-88
157695	'TDRP'	mRNA	-0.980984540676256	2.7800319198943E-18
158787	'RIBC1'	mRNA	0.837631519744508	2.894351167315E-4
1594	'CYP27B1'	mRNA	-1.55389167826665	1.28753814381514E-5
160897	'GPR180'	mRNA	-0.861304270813151	2.2728521804788803E-31
161394	'SAMD15'	mRNA	1.28156291305594	5.95942071610953E-5
163059	'ZNF433'	mRNA	0.831193091565185	2.12391327475562E-14
163126	'EID2'	mRNA	-0.998781000195897	4.40995710085528E-14
163154	'PRR22'	mRNA	0.990048767407971	3.88813404482E-4
163227	'ZNF100'	mRNA	0.853776238332334	4.1968951677959497E-16
163255	'ZNF540'	mRNA	1.28649954155049	1.642921681868E-4
1639	'DCTN1'	mRNA	0.800001509787672	8.80212984659615E-49
1649	'DDIT3'	mRNA	0.826327144792768	3.25731805328727E-30
1650	'DDOST'	mRNA	-0.810844145461179	4.97084059221627E-66
165545	'DQX1'	mRNA	1.36965880655871	0.0016809789333323
166	'TLE5'	mRNA	0.940117489972135	8.801308470638011E-60
166968	'MIER3'	mRNA	-0.955602129060373	2.7796670140593603E-31
167555	'FAM151B'	mRNA	-0.987746556168449	0.0054056062069531
168374	'ZNF92'	mRNA	1.1625584762157	1.24610676900041E-18
168667	'BMPER'	mRNA	-1.96165421951335	1.17096766740349E-5
169200	'TMEM64'	mRNA	-0.901971592842097	1.2769503350835298E-36
169270	'ZNF596'	mRNA	1.72934185578399	0.0086733309609732
170689	'ADAMTS15'	mRNA	-1.39785246723925	1.91265740701745E-22
170961	'ANKRD24'	mRNA	1.37515808480389	3.768147434988E-4
171392	'ZNF675'	mRNA	1.09318292567989	3.0547109026939802E-21
1734	'DIO2'	mRNA	2.74355861222257	0.0374749180777298
1735	'DIO3'	mRNA	-1.73947526043666	2.73003223030884E-5
1746	'DLX2'	mRNA	-0.950393630998658	1.2355613569229E-6
1756	'DMD'	mRNA	1.42183627168519	1.6629024573287399E-13
1787	'TRDMT1'	mRNA	-0.945906618410283	2.46075540969532E-6
1795	'DOCK3'	mRNA	-1.26194854759791	8.810257708176E-4
182	'JAG1'	mRNA	-0.8606747425513	1.4048149977742698E-11
1820	'ARID3A'	mRNA	0.833276779282907	1.68474534491655E-26
1836	'SLC26A2'	mRNA	-0.995835290161913	7.17755474393136E-33
1842	'ECM2'	mRNA	1.39012778594206	0.0024970707903544
1847	'DUSP5'	mRNA	0.802187214476994	3.56425064320837E-26
1870	'E2F2'	mRNA	-0.841478182401246	4.59133641582057E-28
1903	'S1PR3'	mRNA	-1.12606488128348	7.08824657975087E-17
1912	'PHC2'	mRNA	-0.819756792600154	4.35565603319554E-59
192668	'CYS1'	mRNA	-0.920817435389304	0.0010365066842776
1954	'MEGF8'	mRNA	-0.909135903144034	1.75886820294953E-30
196463	'PLBD2'	mRNA	-0.874468982549435	1.5717822220402002E-36
1968	'EIF2S3'	mRNA	-0.833272633376588	2.43818980762828E-64
196951	'FAM227B'	mRNA	0.804055770301937	0.049087012548339
196996	'GRAMD2A'	mRNA	0.995480513058686	0.0042975054858791
1979	'EIF4EBP2'	mRNA	-1.00365422303714	1.34480309366224E-48
200558	'APLF'	mRNA	-0.892357300489442	0.0195187780416344
200895	'DHFR2'	mRNA	0.812653924485449	1.36704474083254E-8
200933	'FBXO45'	mRNA	1.08116086364011	1.79466477496814E-42
201562	'HACD2'	mRNA	-0.851800673753629	6.018358849396709E-50
2017	'CTTN'	mRNA	0.877972789448947	7.34973917726111E-55
201725	'C4orf46'	mRNA	-0.80691013668209	5.36305692055564E-31
201799	'TMEM154'	mRNA	-1.20215457161929	7.43728044811404E-5
201895	'SMIM14'	mRNA	-0.996377550021287	3.01311066598339E-17
2029	'ENSA'	mRNA	0.988306882708794	2.7619290108557803E-61
203102	'ADAM32'	mRNA	-3.93188443173673	2.546530959441E-4
2034	'EPAS1'	mRNA	1.16116160177111	5.56426359880341E-141
2044	'EPHA5'	mRNA	0.972815458051032	2.23309947254648E-5
205860	'TRIML2'	mRNA	1.03276890875443	9.56518826454716E-30
2086	'ERV3-1'	mRNA	1.59917486714915	3.17911825466652E-13
2124	'EVI2B'	mRNA	-1.67782398916499	1.58748367250587E-6
2149	'F2R'	mRNA	-1.41772308380655	1.0018879073653302E-15
2152	'F3'	mRNA	1.67956115913444	3.77695827342611E-106
219333	'USP12'	mRNA	-0.857055480191755	1.08266015640934E-32
219790	'RTKN2'	mRNA	-1.2210308626899	6.63126285367404E-5
220	'ALDH1A3'	mRNA	-0.999009748897891	3.48126985471898E-107
2200	'FBN1'	mRNA	0.850949732058852	3.37096965308434E-38
221	'ALDH3B1'	mRNA	0.993587497385768	1.61406062994975E-32
221184	'CPNE2'	mRNA	0.862746529841594	9.10857306771393E-17
221336	'BEND6'	mRNA	-0.92923765418426	0.0341540353251561
221477	'C6orf89'	mRNA	-0.827978397670039	6.52250146936317E-51
221527	'ZBTB12'	mRNA	1.25800774087801	1.1808839020667E-13
221687	'RNF182'	mRNA	-2.28321854432758	0.0116461239050936
221710	'SMIM13'	mRNA	-1.19962786457967	4.9631019175485605E-75
221830	'POLR1F'	mRNA	-1.60953559595465	1.88200823851043E-73
222166	'MTURN'	mRNA	1.04014995246974	7.0766662723107406E-15
222236	'NAPEPLD'	mRNA	1.04185308164453	2.115887883367E-4
222643	'UNC5CL'	mRNA	2.11754748451053	1.5470968311516301E-9
222663	'SCUBE3'	mRNA	-1.24608595434868	4.9795209436235594E-12
2232	'FDXR'	mRNA	1.22255876427437	4.43909396004232E-41
2235	'FECH'	mRNA	1.18387163932564	6.27318702248368E-52
2247	'FGF2'	mRNA	0.923951307506749	1.04330158021597E-73
2250	'FGF5'	mRNA	-0.800392608653229	3.63893243129504E-34
225689	'MAPK15'	mRNA	-0.849396053235653	0.0273967265736916
226	'ALDOA'	mRNA	-0.843440247083193	1.20068468710901E-71
22801	'ITGA11'	mRNA	-1.7191308405297	4.06920897645964E-6
22808	'MRAS'	mRNA	1.02793523917292	3.31545003555766E-41
22820	'COPG1'	mRNA	-0.946925538258307	4.05637124269371E-92
22882	'ZHX2'	mRNA	0.811642180441963	0.0078453927763504
22885	'ABLIM3'	mRNA	-0.809686567806313	1.170806045433E-4
22900	'CARD8'	mRNA	-1.08464357177503	7.919667280187169E-42
22917	'ZP1'	mRNA	-1.69786430180792	1.636018374837E-7
22948	'CCT5'	mRNA	1.28185757719999	1.07242495093533E-251
22983	'MAST1'	mRNA	-0.921930745650362	2.3689137050763E-7
23011	'RAB21'	mRNA	-0.987506312962875	8.19453100610681E-70
23036	'ZNF292'	mRNA	-0.835416965271527	7.17755474393136E-33
23046	'KIF21B'	mRNA	-1.03536567372889	5.77346892101848E-23
23080	'AVL9'	mRNA	-1.01546793891958	2.4078205714128602E-45
23109	'DDN'	mRNA	1.5512025835089	1.77886463959515E-10
23135	'KDM6B'	mRNA	0.844656588525162	2.19924723312737E-27
23179	'RGL1'	mRNA	-1.01767282501049	0.0171054166465567
23184	'MESD'	mRNA	0.959284112952767	8.748576667351431E-25
23186	'RCOR1'	mRNA	-0.826577827269274	2.3053422657642E-38
23193	'GANAB'	mRNA	1.14700990705599	4.81825123383334E-156
23197	'FAF2'	mRNA	-1.01070772895502	3.21980373044166E-57
23208	'SYT11'	mRNA	-1.89217920925373	0.0092529198057822
23279	'NUP160'	mRNA	-0.889684187126162	1.19024417564132E-67
23299	'BICD2'	mRNA	1.29070378367908	7.03974497628388E-57
23312	'DMXL2'	mRNA	-0.81423641827206	3.75850479527251E-14
2332	'FMR1'	mRNA	-0.991638980887909	7.3742180169013E-26
23338	'JADE2'	mRNA	0.922084424058351	7.381324236618969E-36
23341	'DNAJC16'	mRNA	-0.986983810553406	5.0038283893517E-21
2335	'FN1'	mRNA	1.3394117641785	3.2808213943329098E-227
23366	'KIAA0895'	mRNA	-1.1031350375187	6.470871821583061E-17
23401	'FRAT2'	mRNA	1.2562083696973	6.84464884631922E-11
23405	'DICER1'	mRNA	-0.952214633735263	8.55883665298155E-47
23417	'MLYCD'	mRNA	0.80437869696378	2.21237723571756E-5
23467	'NPTXR'	mRNA	-1.12744354244845	2.33874198413738E-27
23468	'CBX5'	mRNA	-1.09282761582104	6.55185554012514E-125
23479	'ISCU'	mRNA	-1.08934219707947	9.49674254723329E-49
2353	'FOS'	mRNA	1.04524753050881	1.43449049966066E-27
23531	'MMD'	mRNA	-0.912201605118556	2.2376789345677402E-9
2354	'FOSB'	mRNA	2.38996546522326	1.22212109563756E-5
23551	'RASD2'	mRNA	-1.14122511448129	0.0422706816100209
23596	'OPN3'	mRNA	0.994806873730401	4.79597424408857E-21
23660	'ZKSCAN5'	mRNA	0.96766616628841	3.05182133731316E-19
23671	'TMEFF2'	mRNA	-1.56954981408847	0.0013890386888086
23682	'RAB38'	mRNA	4.57462125528537	0.009106057315765
23683	'PRKD3'	mRNA	-1.05122684811372	9.85690591876301E-39
23710	'GABARAPL1'	mRNA	1.02280563889751	1.74319204506456E-118
23731	'TMEM245'	mRNA	-1.18800123817718	1.23891374321143E-69
23768	'FLRT2'	mRNA	1.220601622599	1.35312015189862E-22
23780	'APOL2'	mRNA	0.876611268925093	4.62093964706927E-15
245812	'CNPY4'	mRNA	0.937024572119089	3.4487000661422E-9
246269	'AFG1L'	mRNA	0.916570239021071	2.76390365704596E-7
246329	'STAC3'	mRNA	1.05133984110702	0.0446935672138434
253430	'IPMK'	mRNA	-1.49148195186265	1.43141107204424E-55
2535	'FZD2'	mRNA	-0.906067323535687	2.0452281466011198E-27
253738	'EBF3'	mRNA	0.962467469710289	0.0045797195875609
254263	'CNIH2'	mRNA	-1.08896846935293	0.0026194266724462
255488	'RNF144B'	mRNA	1.13863788321762	7.626948758015821E-31
255928	'SYT14'	mRNA	-0.87128786761081	4.09036659710177E-15
256949	'KANK3'	mRNA	1.06347859600161	4.9167222722917E-5
2570	'GABRR2'	mRNA	-3.18501889612455	0.0357903735457284
257236	'CCDC96'	mRNA	0.88131075030035	0.0190874833385363
25758	'KIAA1549L'	mRNA	-1.49192688913117	2.72788479376281E-10
25759	'SHC2'	mRNA	-1.05060913285011	3.99208626437641E-14
25764	'HYPK'	mRNA	0.850388553912581	5.507363975392071E-15
25789	'TMEM59L'	mRNA	-2.20496408792347	7.37362911433119E-8
25806	'VAX2'	mRNA	-0.957250782335743	9.22637545435555E-7
25837	'RAB26'	mRNA	-0.949619516110248	0.0138654115304427
2585	'GALK2'	mRNA	0.994434561301512	4.93084007904624E-22
25850	'ZNF345'	mRNA	0.912862330697126	1.78621516118915E-9
25888	'ZNF473'	mRNA	0.885268437213773	4.80778705583376E-32
25893	'TRIM58'	mRNA	0.985316255058409	3.71654825378082E-21
25903	'OLFML2B'	mRNA	-1.77980657027902	1.22745764976268E-6
25906	'ANAPC15'	mRNA	0.996689574506986	1.3380526062029801E-19
25907	'TMEM158'	mRNA	-1.30210632844823	7.49579516680272E-17
259232	'NALCN'	mRNA	-1.15921171363094	8.97870542172481E-16
25992	'SNED1'	mRNA	-0.911021236943424	1.29384876548961E-6
26000	'TBC1D10B'	mRNA	1.0077761727691	6.13962937470269E-32
26002	'MOXD1'	mRNA	-1.02123072398746	7.146721647949E-4
26017	'FAM32A'	mRNA	0.806711513994384	2.65656735747675E-33
26024	'PTCD1'	mRNA	0.862238411119405	2.8245261334802E-13
26035	'GLCE'	mRNA	-1.02332676622594	5.13118204967647E-44
26061	'HACL1'	mRNA	0.824845215702296	5.59988260339352E-24
26100	'WIPI2'	mRNA	0.920425193307135	7.05286787851035E-53
26112	'CCDC69'	mRNA	1.22956244976584	8.5751094362361E-14
26260	'FBXO25'	mRNA	0.941960707708398	6.51362303880728E-14
26289	'AK5'	mRNA	1.06284713976092	0.0033237413696436
2629	'GBA'	mRNA	0.901001582851527	1.24660163545489E-47
26353	'HSPB8'	mRNA	1.00291086203123	3.055008145184E-4
2637	'GBX2'	mRNA	1.19766309652436	5.32936963652574E-22
26471	'NUPR1'	mRNA	2.00856508207644	2.13591432194638E-48
2649	'NR6A1'	mRNA	1.65627597115561	5.31714604576226E-5
26507	'CNNM1'	mRNA	0.879429569249696	1.095313629224E-4
26575	'RGS17'	mRNA	-1.07153488680135	1.1023570859422199E-13
26579	'MYEOV'	mRNA	-1.13749180286022	0.0459189097936556
26585	'GREM1'	mRNA	2.90369342140563	2.3004802374805603E-143
267004	'PGBD3'	mRNA	-2.7654316106198	2.61880433676077E-5
2687	'GGT5'	mRNA	-2.64950996314768	2.05363500870676E-7
27006	'FGF22'	mRNA	2.93566869628902	0.0190854673361747
27032	'ATP2C1'	mRNA	-1.30084294331781	3.34894872518093E-113
27065	'NSG1'	mRNA	1.13481135327522	0.0427611944924891
27068	'PPA2'	mRNA	-1.02310088244082	1.50394119361374E-17
27075	'TSPAN13'	mRNA	-1.06573612030604	7.970659885961E-4
27113	'BBC3'	mRNA	1.3525617227933	1.78337818212492E-17
27115	'PDE7B'	mRNA	1.43923549834922	1.8991627301487E-12
27147	'DENND2A'	mRNA	-1.13262416399121	0.0114363035930061
27236	'ARFIP1'	mRNA	-0.993311443427172	3.5443488327711997E-31
27244	'SESN1'	mRNA	0.857072469937331	8.89522184960281E-11
27248	'ERLEC1'	mRNA	-1.28390597724633	7.76789325056373E-49
2733	'GLE1'	mRNA	0.989028372608053	5.24512621496406E-38
27345	'KCNMB4'	mRNA	-1.33604902381852	0.0117417436695647
27346	'TMEM97'	mRNA	-0.897201459450268	1.16632349952553E-38
2743	'GLRB'	mRNA	-1.05116373805092	5.75788451007455E-8
27445	'PCLO'	mRNA	0.934907065196423	0.0029785525989453
2746	'GLUD1'	mRNA	-0.806122755422365	1.8396018662544699E-57
2769	'GNA15'	mRNA	0.935213656172178	0.0079683037537589
2786	'GNG4'	mRNA	-0.996763385813942	5.40809209820581E-27
2790	'GNG10'	mRNA	-0.814989901754854	1.0968717169175E-28
2791	'GNG11'	mRNA	-1.10960072333373	3.56771052757879E-8
2796	'GNRH1'	mRNA	-1.27833562500611	9.709991427963E-4
2801	'GOLGA2'	mRNA	0.855571975090539	6.83759346045119E-38
282679	'AQP11'	mRNA	-1.1209869835099	0.0053238014292293
2827	'GPR3'	mRNA	0.917861619270369	8.00072031571409E-6
283554	'GPR137C'	mRNA	-1.22733451165146	6.38931624972708E-11
283849	'EXOC3L1'	mRNA	-3.57905730764519	0.0470355854147794
283870	'BRICD5'	mRNA	-1.37111404731607	0.0386748332033293
284119	'CAVIN1'	mRNA	1.02734474420876	1.76927921007996E-75
284391	'ZNF844'	mRNA	1.18299074865664	9.45154478360825E-34
284427	'SLC25A41'	mRNA	-1.89686025619244	0.0091820314367392
285190	'RGPD4'	mRNA	-1.0664179560956	0.0026310967330502
285367	'RPUSD3'	mRNA	-1.03633826378884	2.59094704894912E-32
285381	'DPH3'	mRNA	0.863959224176772	4.39172880671415E-21
285527	'FRYL'	mRNA	-0.957944817904218	2.0411532799359E-39
286	'ANK1'	mRNA	1.79544353620932	0.0236333997291641
286006	'LSMEM1'	mRNA	-0.977595758292817	0.0033812936252938
2872	'MKNK2'	mRNA	0.835865624878334	3.21184376274824E-51
28968	'SLC6A16'	mRNA	1.02357830371184	1.5649421256660002E-11
29035	'C16orf72'	mRNA	-0.840771850945677	5.14119722517353E-46
2905	'GRIN2C'	mRNA	1.22845446761666	4.18623829403015E-8
29074	'MRPL18'	mRNA	-1.57223212309497	2.2395614918288298E-57
29082	'CHMP4A'	mRNA	0.814985267346406	2.80958005277395E-18
29102	'DROSHA'	mRNA	0.861109764402547	3.6221163454586E-59
29103	'DNAJC15'	mRNA	4.67964328995246	0.0063145377734141
29121	'CLEC2D'	mRNA	-0.892648244394758	5.47433954213458E-9
29123	'ANKRD11'	mRNA	0.82076304613931	7.39375893832423E-63
2954	'GSTZ1'	mRNA	0.992917579929839	7.834282248359249E-29
2963	'GTF2F2'	mRNA	0.914286226752209	4.59798056236179E-34
2971	'GTF3A'	mRNA	0.901404018710052	1.43097028517705E-29
29766	'TMOD3'	mRNA	-0.98561157169218	8.71180761001174E-54
29799	'YPEL1'	mRNA	-1.10452524501212	2.74328666050968E-9
29896	'TRA2A'	mRNA	0.851750607774008	2.02483503787147E-35
2996	'GYPE'	mRNA	1.26442046804262	1.59302874974884E-18
29970	'SCHIP1'	mRNA	-1.03923556067155	8.58994602988414E-20
3006	'H1-2'	mRNA	2.25589834331238	1.9433598507683702E-157
3008	'H1-4'	mRNA	1.75667572616653	0.026642877941734
3012	'H2AC8'	mRNA	1.73256080315229	5.266692538813E-4
3013	'H2AC7'	mRNA	3.31709639279435	0.026213354260042
3017	'H2BC5'	mRNA	3.3213580473578	2.33888795066362E-37
3035	'HARS1'	mRNA	0.911846537380887	1.24660163545489E-47
3038	'HAS3'	mRNA	-0.829015782291981	1.04112546867201E-7
3065	'HDAC1'	mRNA	1.31843963699245	2.92842600207038E-129
307	'ANXA4'	mRNA	1.12200817433907	1.03380067314102E-29
309	'ANXA6'	mRNA	0.815736529453647	3.00298763368776E-21
3091	'HIF1A'	mRNA	-1.72075992098133	3.72551776924645E-283
310	'ANXA7'	mRNA	0.902664150930868	1.30185984690762E-50
3110	'MNX1'	mRNA	0.804275069405278	0.0492866744045311
317649	'EIF4E3'	mRNA	-0.921248870870805	4.80982087452962E-8
3184	'HNRNPD'	mRNA	-2.35993657019422	2.1449534712034599E-78
3206	'HOXA10'	mRNA	-0.882457477230173	8.16769003074064E-10
3213	'HOXB3'	mRNA	-0.805498796143648	3.19082243547761E-22
3226	'HOXC10'	mRNA	1.91386727121114	0.0077142085966738
323	'APBB2'	mRNA	-0.814348613488417	2.20617960077151E-35
3251	'HPRT1'	mRNA	-0.987533616537559	6.28726049395444E-44
3290	'HSD11B1'	mRNA	-3.94691682919528	0.0034181253463363
3321	'IGSF3'	mRNA	-1.04218438082108	7.13162254121073E-6
3371	'TNC'	mRNA	-1.48291934004544	5.249782377598E-4
338596	'ST8SIA6'	mRNA	-1.34402985568009	0.0079213138930981
338785	'KRT79'	mRNA	-1.30729560166522	0.0124848379876597
339344	'MYPOP'	mRNA	0.953551085543258	6.54602073230566E-8
339768	'ESPNL'	mRNA	-1.9500673102781	1.36695795260653E-5
340252	'ZNF680'	mRNA	1.30811246505398	1.2357865132603898E-36
340526	'RTL5'	mRNA	0.809212352308507	4.1019097019487394E-12
341676	'NEK5'	mRNA	-1.11428115169056	0.0343268930743865
342132	'ZNF774'	mRNA	1.04034163215857	0.0026094738522326
342908	'ZNF404'	mRNA	-1.10809419464239	4.61943616173694E-10
342918	'C19orf81'	mRNA	-0.838765246659524	3.261310620333E-4
343702	'XKR7'	mRNA	1.72139696566817	0.0039214107003337
3488	'IGFBP5'	mRNA	1.60562776387969	0.0012924484171281
348801	'LNP1'	mRNA	1.36942118770626	4.341245306887E-4
3489	'IGFBP6'	mRNA	0.880961295006025	2.2173498669561102E-17
3491	'CCN1'	mRNA	0.927805695476374	1.9142061625741803E-132
353088	'ZNF429'	mRNA	0.984542032746568	9.23596700153865E-10
3552	'IL1A'	mRNA	-1.09739393398579	1.38226988371623E-16
3553	'IL1B'	mRNA	-1.59369398779376	6.80376524605161E-163
3569	'IL6'	mRNA	2.41624410453641	1.47469848037858E-53
3572	'IL6ST'	mRNA	-1.10070823892095	1.4021709970368298E-92
3576	'CXCL8'	mRNA	-1.33486956307691	1.7518387326068802E-35
3581	'IL9R'	mRNA	-1.34949449246733	3.348876857912E-4
3600	'IL15'	mRNA	0.801328326877394	3.17739872787174E-14
3624	'INHBA'	mRNA	4.45891292705639	0.0039421689227855
3625	'INHBB'	mRNA	-1.89049377673521	3.074139679966E-4
3635	'INPP5D'	mRNA	2.22599176098999	1.04335460659444E-51
3655	'ITGA6'	mRNA	-1.01198660815145	1.56917707031328E-59
3673	'ITGA2'	mRNA	-1.60849898284922	2.26485970916821E-35
3676	'ITGA4'	mRNA	-0.812298267080153	0.0058322049067404
3679	'ITGA7'	mRNA	-1.30094121676097	3.72227616357144E-12
3687	'ITGAX'	mRNA	-2.01410064580555	3.97775202420528E-16
3688	'ITGB1'	mRNA	-1.27011163274879	1.24702325143056E-174
3690	'ITGB3'	mRNA	-0.832820200037661	1.99903316890174E-5
373	'TRIM23'	mRNA	-1.08851602960908	1.7879829567635E-18
374462	'PTPRQ'	mRNA	1.92927662275059	6.71181649059183E-12
3746	'KCNC1'	mRNA	2.54227834572534	0.0050015025751182
374897	'SBSN'	mRNA	-3.42007234224221	1.24375881526613E-7
374920	'ZSWIM9'	mRNA	1.09794141462728	2.28362952051661E-17
375035	'SFT2D2'	mRNA	-1.44671058030585	8.14049602500157E-115
375316	'RBM44'	mRNA	1.92162151214826	0.0306634172961429
375790	'AGRN'	mRNA	-0.844771218126729	1.36726208558667E-44
375791	'CYSRT1'	mRNA	2.07575915434773	0.0254962995851531
3768	'KCNJ12'	mRNA	-0.881857596090844	1.01826039807051E-12
376940	'ZC3H6'	mRNA	-1.03555319665695	9.55698322779057E-16
3775	'KCNK1'	mRNA	-0.949799350868802	0.0243686673735051
3778	'KCNMA1'	mRNA	-1.11627914107352	1.11617442332553E-7
3783	'KCNN4'	mRNA	-1.00327573227466	0.0016331317424308
379	'ARL4D'	mRNA	0.801921564878585	1.69574256995011E-7
3799	'KIF5B'	mRNA	-1.31042578087272	4.863279635339369E-153
38	'ACAT1'	mRNA	0.951939663181017	4.4727883766833304E-54
3842	'TNPO1'	mRNA	-0.819620018096732	7.442004012892829E-48
3855	'KRT7'	mRNA	1.30845627811462	2.90105053506056E-6
386617	'KCTD8'	mRNA	1.54112498555133	0.0214646980445533
3872	'KRT17'	mRNA	3.45642945013435	0.0166897206315276
387263	'C6orf120'	mRNA	-1.03322184327443	7.70988548225764E-28
387509	'GPR153'	mRNA	0.860084594316072	1.03606007555442E-21
387893	'KMT5A'	mRNA	-0.813431081251104	1.16372539148585E-43
388	'RHOB'	mRNA	1.1856988540207	3.58082670016542E-170
3885	'KRT34'	mRNA	1.95744999740369	6.13022522938241E-24
388558	'ZNF808'	mRNA	1.00528016241749	3.10756754382325E-8
388722	'C1orf53'	mRNA	0.874176332646267	0.0058699994205975
3895	'KTN1'	mRNA	-1.13208478645315	1.5699168049749202E-117
389541	'LAMTOR4'	mRNA	0.812691525054443	4.1444896464221195E-11
389558	'FAM180A'	mRNA	1.80103613429694	9.080218034401E-4
389799	'CFAP77'	mRNA	-0.991193654751551	0.0476614484951102
390595	'UBAP1L'	mRNA	-1.18622080796244	2.14880667882984E-6
390916	'NUDT19'	mRNA	-0.879063389463672	3.90154272465797E-19
3911	'LAMA5'	mRNA	-1.15560612287956	2.0125129058758398E-83
3914	'LAMB3'	mRNA	-1.7661714627978	1.32210089345318E-202
3930	'LBR'	mRNA	-1.94208452699864	5.3022678582263196E-160
3939	'LDHA'	mRNA	-1.14742497139558	3.1717381977635E-126
3963	'LGALS7'	mRNA	-3.57906310271674	0.0470885415221717
397	'ARHGDIB'	mRNA	-1.21153145619011	7.34977835261123E-8
3987	'LIMS1'	mRNA	-1.11471088494702	1.5790362369995798E-55
399664	'MEX3D'	mRNA	0.840923178056785	2.8286931348066E-15
400566	'C17orf97'	mRNA	0.961682280596143	4.28888902269767E-5
400569	'MED11'	mRNA	1.42497220425957	7.78930228724832E-26
400629	'TEX19'	mRNA	1.42535313606047	2.3180881113719E-6
400986	'ANKRD36C'	mRNA	0.969602281738612	3.41715559731937E-8
401138	'AMTN'	mRNA	2.44879780441713	4.187799609916E-4
4013	'VWA5A'	mRNA	-1.39769461194272	3.30185871382861E-8
4015	'LOX'	mRNA	-1.01567919026063	5.48487422985098E-51
4016	'LOXL1'	mRNA	-0.905683843176825	1.03530658479503E-9
401612	'SLC25A53'	mRNA	1.34956509488215	0.0385622329896422
402055	'SRRD'	mRNA	-0.845961767910517	1.18965937419696E-18
4026	'LPP'	mRNA	0.855998175356265	2.8585033739338697E-57
404281	'YY2'	mRNA	-1.13264262314904	1.03322017496451E-5
4051	'CYP4F3'	mRNA	1.48349387738235	0.0124073618845635
4057	'LTF'	mRNA	2.44517958640392	1.06776537092728E-21
4071	'TM4SF1'	mRNA	1.53439410104137	1.60361272517776E-157
4082	'MARCKS'	mRNA	-0.917795535757267	3.70360115352503E-20
4117	'MAK'	mRNA	-1.22095481977674	0.0121873748858908
4121	'MAN1A1'	mRNA	-1.23151400362128	4.5477833323172E-15
4131	'MAP1B'	mRNA	-0.91318720691546	1.9454086465805301E-53
414	'ARSD'	mRNA	-0.862523509885088	9.93298805887299E-10
4147	'MATN2'	mRNA	0.998654484306118	8.249303421706421E-51
414918	'DENND6B'	mRNA	-1.02365688676002	5.454674021406E-4
414919	'C8orf82'	mRNA	0.893197149612979	8.85909489429442E-27
4162	'MCAM'	mRNA	-1.1212559057634	8.27404929800337E-28
4170	'MCL1'	mRNA	-0.824796567292262	7.84091523231639E-78
4193	'MDM2'	mRNA	1.32006697891564	4.01981880399526E-172
4240	'MFGE8'	mRNA	0.841310639507789	3.2305113018815204E-35
4254	'KITLG'	mRNA	1.34580320767705	4.6348036623288803E-63
4267	'CD99'	mRNA	0.887655209048505	6.666615251999389E-57
4306	'NR3C2'	mRNA	-0.946424784905937	0.0186840443442096
4318	'MMP9'	mRNA	-1.91837224933359	3.470724609425E-4
440107	'PLEKHG7'	mRNA	5.02336795376075	0.001829079699541
441054	'C4orf47'	mRNA	-1.47465083947245	8.48018882009117E-6
441155	'LOC441155'	mRNA	-1.73349679169342	0.0277652390017109
4482	'MSRA'	mRNA	1.05973918877905	0.002700188554141
4485	'MST1'	mRNA	-1.00371068126536	3.152518043262E-4
4501	'MT1X'	mRNA	0.820887226641105	0.0020100093682722
4589	'MUC7'	mRNA	4.6706242251173	0.0076770404430069
4603	'MYBL1'	mRNA	-1.94972318641081	3.82280257382055E-194
4609	'MYC'	mRNA	1.10533108322447	6.19944113490229E-84
4610	'MYCL'	mRNA	0.913590577114569	8.3296038632319E-8
4621	'MYH3'	mRNA	-1.11038754017008	4.72496458037792E-5
4627	'MYH9'	mRNA	0.89367262255505	2.86254726259035E-104
4648	'MYO7B'	mRNA	-1.23974479700321	5.66163072556706E-5
467	'ATF3'	mRNA	0.892591860727602	1.8944356040803E-44
4712	'NDUFB6'	mRNA	0.872641780566693	2.09582528159804E-27
4779	'NFE2L1'	mRNA	1.02330562024664	4.59349262533658E-137
4793	'NFKBIB'	mRNA	1.6270540411256	8.582379366151981E-91
4804	'NGFR'	mRNA	2.44036657114959	1.09012629492391E-48
481	'ATP1B1'	mRNA	-0.867059983417727	9.83203457663055E-27
4854	'NOTCH3'	mRNA	-1.26221852575243	3.62430192428951E-33
4867	'NPHP1'	mRNA	-0.8288779343414	2.50355975780841E-5
4904	'YBX1'	mRNA	1.0327043405006	4.96192847194658E-95
492311	'IGIP'	mRNA	-1.09398931996559	1.98271299695328E-8
4929	'NR4A2'	mRNA	1.1775528002891	7.8531872264178E-7
493861	'EID3'	mRNA	1.08621164902723	0.0354938166944272
4940	'OAS3'	mRNA	-1.08817833453435	4.96571021566458E-35
4973	'OLR1'	mRNA	2.35581574705547	0.0
5021	'OXTR'	mRNA	-0.90964488195957	7.95225363679391E-8
5023	'P2RX1'	mRNA	-1.07456175060361	0.0328452913453347
5033	'P4HA1'	mRNA	-0.974142524347405	5.42135460074389E-71
50486	'G0S2'	mRNA	-1.49923245940097	1.16702318713679E-19
5049	'PAFAH1B2'	mRNA	0.864360559896986	4.06496480717905E-39
50509	'COL5A3'	mRNA	1.12314053616748	0.0043528447395915
50832	'TAS2R4'	mRNA	-1.53106240111902	0.0107629900483049
50944	'SHANK1'	mRNA	-0.836994740039707	1.08822087281993E-5
5095	'PCCA'	mRNA	0.818708692554887	7.54404042358544E-16
5097	'PCDH1'	mRNA	-1.28734135350951	1.29413897341644E-8
5099	'PCDH7'	mRNA	1.23138298306569	7.194288583516911E-9
51070	'NOSIP'	mRNA	0.844269022428567	7.29344916453772E-25
51098	'IFT52'	mRNA	1.03846987122909	3.3958465894238794E-30
51110	'LACTB2'	mRNA	1.02383076973372	2.4523382895078204E-35
51115	'RMDN1'	mRNA	0.806652410505439	8.0813565448975E-26
51129	'ANGPTL4'	mRNA	-1.12488709421122	3.38008321686895E-26
51167	'CYB5R4'	mRNA	0.816236907825552	4.19572032676392E-10
51172	'NAGPA'	mRNA	-0.897222502606116	2.97798636790977E-8
51191	'HERC5'	mRNA	0.928013484034274	6.08360853199696E-6
51194	'IPO11'	mRNA	0.821223015055739	3.47005352965363E-31
51225	'ABI3'	mRNA	-1.18269016095902	0.0201915232754403
51226	'COPZ2'	mRNA	0.811328849621925	2.9224635425481E-18
51260	'PBDC1'	mRNA	1.64583867345585	1.97579455907536E-39
5128	'CDK17'	mRNA	-1.01657005220753	9.40016822585106E-44
51310	'SLC22A17'	mRNA	-1.1932455870618	1.7400744232628402E-21
51426	'POLK'	mRNA	-0.863282779123865	6.12080781502754E-24
51440	'HPCAL4'	mRNA	-1.75184332857167	5.9580112201109E-6
51528	'JKAMP'	mRNA	-0.927828470256584	7.44206548706226E-32
5155	'PDGFB'	mRNA	-0.95709986208077	1.00780246471911E-6
5157	'PDGFRL'	mRNA	-1.72724364457592	0.0047383459679394
51571	'CYRIB'	mRNA	-0.96840871370129	1.9735407399537502E-61
51634	'RBMX2'	mRNA	-0.906873101687003	1.62081864334263E-11
5165	'PDK3'	mRNA	-0.804743445617228	2.01729483792188E-5
51652	'CHMP3'	mRNA	0.811446936927891	1.38579375099571E-32
51700	'CYB5R2'	mRNA	-1.8673504955439	0.0029466381011831
51719	'CAB39'	mRNA	-1.18818285448713	9.77904276334971E-90
51729	'WBP11'	mRNA	0.977322870204547	5.75195349892271E-54
51759	'C9orf78'	mRNA	0.817822619477293	1.31690888129181E-17
5176	'SERPINF1'	mRNA	-0.850343806404147	6.44416001298064E-5
51762	'RAB8B'	mRNA	-1.26103590200194	5.714695943081189E-78
51776	'MAP3K20'	mRNA	-1.08457005517823	6.09609246624591E-99
51808	'PHAX'	mRNA	-1.12844604790275	3.11934210982366E-53
51809	'GALNT7'	mRNA	-0.923507168743908	8.82441588370606E-29
5210	'PFKFB4'	mRNA	-0.889965536776501	1.2946180891445699E-12
5211	'PFKL'	mRNA	0.803644027077546	3.2840268857307703E-53
5218	'CDK14'	mRNA	0.984216395601216	4.96760754491014E-8
5229	'PGGT1B'	mRNA	-0.835610098277283	2.9812519790082604E-15
5238	'PGM3'	mRNA	-0.980918701815111	3.31015935111086E-33
5260	'PHKG1'	mRNA	-1.71689186233464	0.0034276990603287
5265	'SERPINA1'	mRNA	-1.15787294328382	0.0341564227129916
5274	'SERPINI1'	mRNA	1.91281796745762	0.0014626994947731
5291	'PIK3CB'	mRNA	-1.0853942098716	3.06394750926338E-43
5318	'PKP2'	mRNA	1.52497020439685	3.07613285799568E-54
5329	'PLAUR'	mRNA	-0.969157282283815	1.73848895574563E-56
53346	'TM6SF1'	mRNA	-1.8366803068993	0.0068633815694675
5337	'PLD1'	mRNA	-1.0459485999244	4.148668039773031E-9
5339	'PLEC'	mRNA	1.14110928290355	1.87536131571139E-79
5352	'PLOD2'	mRNA	-0.877817197926903	8.0022299319881E-58
5366	'PMAIP1'	mRNA	-0.991575643269223	5.1500473938827906E-46
53833	'IL20RB'	mRNA	1.04431555915192	1.6111189240917E-7
5411	'PNN'	mRNA	-0.873839201155444	1.0479611383454901E-87
54149	'C21orf91'	mRNA	-1.11762341390132	1.05064986803148E-39
5433	'POLR2D'	mRNA	0.948944279875348	4.09924757229471E-51
54413	'NLGN3'	mRNA	-0.84822572142438	3.22751801156464E-5
54429	'TAS2R5'	mRNA	-2.30448284761979	0.0020457789217536
54492	'NEURL1B'	mRNA	-0.889438630313722	5.15349900930808E-8
54529	'ASNSD1'	mRNA	-0.926398475379353	6.190127506344789E-36
5454	'POU3F2'	mRNA	0.877718090043165	0.0484222396580459
54555	'DDX49'	mRNA	0.867540351158235	3.36882772033623E-43
54557	'SGTB'	mRNA	-0.9575568125335	8.0813565448975E-26
54566	'EPB41L4B'	mRNA	-1.12570733328689	4.61144015270024E-5
54625	'PARP14'	mRNA	-1.15103371280204	3.9014719554228E-51
547	'KIF1A'	mRNA	-3.90078475309249	0.0213716531839829
54741	'LEPROT'	mRNA	-0.865135529062227	2.58100000634999E-32
54751	'FBLIM1'	mRNA	-0.901243002525672	1.5239404519347802E-31
54757	'FAM20A'	mRNA	-1.07957165597499	0.0266961583478946
54762	'GRAMD1C'	mRNA	-0.925892399798533	1.63770189885582E-11
54807	'ZNF586'	mRNA	1.0619915076482	1.34911625306408E-13
54842	'MFSD6'	mRNA	-0.872867751156299	2.93753572621608E-10
5493	'PPL'	mRNA	2.36811948851053	0.0297162901589915
54932	'EXD3'	mRNA	-1.08758292032731	3.121196788527E-4
54942	'ABITRAM'	mRNA	-0.843278438773134	1.3764453998195601E-17
54943	'DNAJC28'	mRNA	1.08310894010766	1.412408864508E-4
54954	'FAM120C'	mRNA	1.22344917791161	2.5182991479912603E-25
54981	'NMRK1'	mRNA	-1.46926908258119	7.72977862596281E-7
54997	'TESC'	mRNA	1.33649651992984	3.1458570395E-4
55035	'NOL8'	mRNA	0.800721837114013	4.35434256928302E-26
55041	'PLEKHB2'	mRNA	1.19096842065467	1.4740106523512E-121
55075	'UACA'	mRNA	-1.3905806833033	1.62977810913632E-130
55086	'RADX'	mRNA	-1.05466752163723	3.65679699940192E-9
55170	'PRMT6'	mRNA	1.64021498389577	8.84086402991549E-47
55176	'SEC61A2'	mRNA	-0.861915201961004	4.60905451904324E-22
55186	'SLC25A36'	mRNA	-0.975209817247278	1.30738786106752E-68
5519	'PPP2R1B'	mRNA	-1.24839164882192	7.48461763159101E-66
55197	'RPRD1A'	mRNA	-1.02191289940433	3.76881411217671E-33
55225	'RAVER2'	mRNA	-1.19538114408025	4.88472307289157E-34
55236	'UBA6'	mRNA	-0.999965803874284	2.63721724685518E-53
55245	'UQCC1'	mRNA	0.988032035254525	2.23470603730499E-19
55256	'ADI1'	mRNA	1.02630162087562	2.00493896964405E-65
55276	'PGM2'	mRNA	-0.868810993549809	3.7116870899784196E-36
55300	'PI4K2B'	mRNA	-1.17565129269571	7.202560699010539E-43
55312	'RFK'	mRNA	-1.36276026605207	7.6209043235292E-59
55326	'AGPAT5'	mRNA	-0.803875811251078	4.18538903993717E-37
55331	'ACER3'	mRNA	-0.83323278286751	3.0189591588062298E-30
55359	'STYK1'	mRNA	-1.02138177886257	0.0078008202284785
554313	'H4C15'	mRNA	2.46679331198313	2.78223198661332E-13
55450	'CAMK2N1'	mRNA	-1.23601257762327	0.0361955424830033
55500	'ETNK1'	mRNA	-0.843153017303667	1.07464383160789E-53
55508	'SLC35E3'	mRNA	0.822234155618526	1.7378595761088998E-14
55509	'BATF3'	mRNA	0.907752339086959	2.42754974774464E-6
55512	'SMPD3'	mRNA	1.05291643581959	0.0091820314367392
55544	'RBM38'	mRNA	-1.0884143812166	1.57171097866034E-57
55571	'CNOT11'	mRNA	-0.887292180507861	2.16382330954024E-35
55601	'DDX60'	mRNA	-0.80951897878313	4.3630306871729E-9
55609	'ZNF280C'	mRNA	-0.88398066080818	6.86886941250032E-10
55622	'TTC27'	mRNA	1.02523493970673	2.5091655067654E-38
55623	'THUMPD1'	mRNA	-0.952131843532031	2.49487741796474E-29
55647	'RAB20'	mRNA	-0.808986530977104	3.35261104079E-4
5567	'PRKACB'	mRNA	-1.11115949602659	8.47909993812774E-12
55691	'FRMD4A'	mRNA	-0.849168353986788	7.087902788287739E-22
55722	'CEP72'	mRNA	1.191069781638	1.06207118570286E-31
5575	'PRKAR1B'	mRNA	0.822256092317036	7.90469651401919E-7
55773	'TBC1D23'	mRNA	-0.866736716367056	3.68214822060622E-38
55777	'MBD5'	mRNA	0.968735530547928	4.85593212333086E-8
55779	'CFAP44'	mRNA	-1.35651566074195	2.248182576999E-4
55790	'CSGALNACT1'	mRNA	1.13435053106931	0.0268670776272387
558	'AXL'	mRNA	-0.867230398867454	5.2029763935184705E-109
5584	'PRKCI'	mRNA	-1.34832837246032	2.49773844992698E-91
55841	'WWC3'	mRNA	-1.53161483550248	8.400947860563949E-30
55863	'TMEM126B'	mRNA	-1.06727957521506	1.40237326465756E-38
55884	'WSB2'	mRNA	-1.12130768378521	2.18973163437791E-69
55898	'UNC45A'	mRNA	0.91534792963367	8.37300343371727E-33
55900	'ZNF302'	mRNA	0.895225413990871	1.1459385444908101E-23
55924	'INKA2'	mRNA	1.22532708524769	1.9759474875596E-11
55937	'APOM'	mRNA	1.1577299220776	1.08307210497376E-6
55972	'SLC25A40'	mRNA	-0.848737353438412	3.12624353212416E-14
5601	'MAPK9'	mRNA	-1.59739466692507	8.98083399182053E-104
56061	'UBFD1'	mRNA	-1.23836654279715	1.01652803202616E-84
56103	'PCDHGB2'	mRNA	2.37190378800374	2.2208075758667E-6
56108	'PCDHGA7'	mRNA	2.9237357463336	0.0069423798050329
56109	'PCDHGA6'	mRNA	1.37478872504481	0.0040908749902247
56114	'PCDHGA1'	mRNA	1.47304370620357	0.0018308296578957
56123	'PCDHB13'	mRNA	1.80988128509207	0.0152196094395156
5654	'HTRA1'	mRNA	-0.928001093757998	8.44576481060364E-7
56603	'CYP26B1'	mRNA	1.77260810088061	0.0038932453508081
5670	'PSG2'	mRNA	-1.03737747474279	0.0405044446211857
56704	'JPH1'	mRNA	0.912085214964021	4.3207456942143404E-19
56978	'PRDM8'	mRNA	-0.812140920142757	0.0238975638338291
56990	'CDC42SE2'	mRNA	-1.51755354369156	3.03554252880208E-82
56993	'TOMM22'	mRNA	1.15281674261531	1.27086524664645E-57
5702	'PSMC3'	mRNA	0.929947467499315	9.09064769811039E-86
57088	'PLSCR4'	mRNA	-0.894306621609993	1.83124249120084E-19
57091	'CASS4'	mRNA	-1.11832714733953	1.2946739512057E-20
57124	'CD248'	mRNA	-0.815949062397163	2.196146043367E-4
57126	'CD177'	mRNA	1.98490788817103	7.64998573570885E-5
57161	'PELI2'	mRNA	1.00020649635956	0.0185832488381378
57165	'GJC2'	mRNA	0.901543023420744	0.0143263864142127
57181	'SLC39A10'	mRNA	-1.18910016894085	8.62509464553484E-52
57216	'VANGL2'	mRNA	-1.00220706908145	0.0013514980250214
57221	'ARFGEF3'	mRNA	-1.90558347540076	1.3707604639506602E-9
5723	'PSPH'	mRNA	0.938029291470737	3.44170069185504E-33
573	'BAG1'	mRNA	1.00709096176752	1.51702219752233E-26
5739	'PTGIR'	mRNA	-0.934466741870063	2.428380616099E-4
5743	'PTGS2'	mRNA	2.52198188503995	5.864497907807E-4
5744	'PTHLH'	mRNA	0.81631587942544	8.023556587670201E-10
57451	'TENM2'	mRNA	-1.31952822654917	2.44980377525148E-6
57467	'HHATL'	mRNA	3.62060636584724	0.0394245227094839
57468	'SLC12A5'	mRNA	-1.22235732980253	0.0015857424404577
5753	'PTK6'	mRNA	1.53553547408841	0.0023502125289467
57534	'MIB1'	mRNA	-0.928289722816524	2.24130178530188E-56
57535	'ELAPOR1'	mRNA	1.19836002909278	0.0427611944924891
57537	'SORCS2'	mRNA	-0.905531222400223	0.0208367851788798
57538	'ALPK3'	mRNA	1.02655750083488	0.0418984531757747
57552	'NCEH1'	mRNA	-0.876700244035293	8.73994053330655E-49
57556	'SEMA6A'	mRNA	1.04402212741378	0.040352083079956
57568	'SIPA1L2'	mRNA	1.70491412529551	1.43128567469124E-5
57575	'PCDH10'	mRNA	1.95402947963337	5.95637744376731E-16
57577	'CCDC191'	mRNA	-0.803679280020981	5.72262241053319E-7
57590	'WDFY1'	mRNA	-0.962060903721417	2.17916025049398E-59
576	'ADGRB2'	mRNA	-1.47442905633738	4.4520518598012906E-46
57613	'FAM234B'	mRNA	-1.57719805037537	1.68143615284652E-68
57615	'ZNF492'	mRNA	1.40128639304482	1.00817716539252E-31
5763	'PTMS'	mRNA	0.845852866439291	3.38946593553918E-26
57642	'COL20A1'	mRNA	3.00533096419852	1.50110339432864E-8
57647	'DHX37'	mRNA	0.930994270792719	4.53864542289043E-27
57678	'GPAM'	mRNA	0.920975110081019	1.79054806366367E-21
57710	'KIAA1614'	mRNA	-0.984338004568732	1.50429926273136E-5
57719	'ANO8'	mRNA	-0.800471798531041	4.5571789935087E-23
57722	'IGDCC4'	mRNA	0.847252259002642	5.76827450637068E-8
57732	'ZFYVE28'	mRNA	-0.896640868449397	5.1111228273184E-8
57761	'TRIB3'	mRNA	0.993709920234358	7.37127480078511E-52
57794	'SUGP1'	mRNA	0.888805823885133	1.4360446532435201E-25
57822	'GRHL3'	mRNA	2.78248618743515	9.17526276222425E-6
57834	'CYP4F11'	mRNA	-2.04086134235695	3.88813404482E-4
579	'NKX3-2'	mRNA	-1.04717523130784	1.34131573056223E-5
5806	'PTX3'	mRNA	1.55252843929641	4.61297352964828E-232
5810	'RAD1'	mRNA	-1.32350846773585	2.16135429126031E-114
5836	'PYGL'	mRNA	-1.06094584054384	4.1185153431277E-82
58477	'SRPRB'	mRNA	-1.22435490519663	3.42630206238865E-75
58492	'ZNF77'	mRNA	0.800924511314974	1.8201340132133E-7
58529	'MYOZ1'	mRNA	4.09607993967941	0.0385728439537533
5880	'RAC2'	mRNA	-1.63529451807239	0.0079483979509664
5886	'RAD23A'	mRNA	0.809766249078611	4.84999425286081E-57
59	'ACTA2'	mRNA	1.00397401092468	1.0866722508219401E-19
5923	'RASGRF1'	mRNA	-1.89544726851428	3.09923959617414E-16
59277	'NTN4'	mRNA	1.190792261925	6.33598640234692E-87
59352	'LGR6'	mRNA	2.08131250447769	0.00140247586285
595	'CCND1'	mRNA	-1.55034837696698	3.93213664779757E-174
5991	'RFX3'	mRNA	-0.94551191284195	4.490151245205E-4
5998	'RGS3'	mRNA	-0.958322370645935	1.2210127643621E-13
60677	'CELF6'	mRNA	1.1312931615761	4.272821374945E-4
6095	'RORA'	mRNA	-1.1199716038068	1.088122954025E-4
6152	'RPL24'	mRNA	-1.0700010989022	1.71107117463806E-20
6154	'RPL26'	mRNA	-0.981119977283492	1.00959881208972E-112
6248	'RSC1A1'	mRNA	1.91882045584485	8.940910794289031E-15
6249	'CLIP1'	mRNA	0.855167908301308	2.52892543873587E-49
6276	'S100A5'	mRNA	-2.67244581878891	0.0074585682869163
6288	'SAA1'	mRNA	-1.02157964914887	0.029068839370351
6296	'ACSM3'	mRNA	1.42888454979716	0.0075636507395326
6307	'MSMO1'	mRNA	-1.13730212748145	2.5426325016808604E-44
634	'CEACAM1'	mRNA	-1.24165538614053	6.65033678112176E-5
63940	'GPSM3'	mRNA	-0.944907097416638	5.37465353086332E-14
6400	'SEL1L'	mRNA	-1.1134690233591	2.08146437960502E-64
64122	'FN3K'	mRNA	-1.60388131152728	0.0013423209078676
641339	'ZNF674'	mRNA	0.971135457176248	1.34763300325022E-5
64147	'KIF9'	mRNA	1.0536620685235	1.037895662216E-4
64167	'ERAP2'	mRNA	-0.847605692945239	3.16421938704054E-11
641700	'ECSCR'	mRNA	-1.34962733220526	6.883481182759E-21
642475	'MROH6'	mRNA	1.12986818847672	5.710441798297051E-15
64359	'NXN'	mRNA	-0.800612370001744	1.06516253641447E-13
64393	'ZMAT3'	mRNA	-1.00707574148208	5.63837923911192E-31
6446	'SGK1'	mRNA	1.40278392771917	3.20636241981806E-115
64710	'NUCKS1'	mRNA	-0.856177376994993	6.3486546047749005E-74
64799	'IQCH'	mRNA	-0.9189336534676	5.17560403073965E-9
65061	'CDK15'	mRNA	-4.16240920155872	1.2152678643985302E-25
6512	'SLC1A7'	mRNA	-1.81126873737547	4.616431172212E-4
651746	'ANKRD33B'	mRNA	1.12709722674955	1.2295643717675598E-83
65264	'UBE2Z'	mRNA	-0.848978511144559	2.43664404436485E-62
65266	'WNK4'	mRNA	-1.25470199529569	1.84591071514259E-16
653	'BMP5'	mRNA	1.17126670051452	4.829063558992E-4
653720	'GOLGA8M'	mRNA	-1.10048554387937	3.56244334003536E-6
654	'BMP6'	mRNA	-1.14390848470357	5.0494959472145296E-11
654254	'ZNF732'	mRNA	0.800237824866199	1.38424861071426E-6
6565	'SLC15A2'	mRNA	-2.33809398171634	1.77594082172616E-5
6567	'SLC16A2'	mRNA	-0.82081552955152	1.41486121419088E-7
664	'BNIP3'	mRNA	-0.868998982431981	1.01920525197887E-41
6646	'SOAT1'	mRNA	-1.07084451490947	7.924944165442221E-45
6675	'UAP1'	mRNA	-0.993794495774889	1.6949183180961901E-91
669	'BPGM'	mRNA	-0.961157439883573	3.89697231528034E-6
6715	'SRD5A1'	mRNA	0.885879414471441	1.02598085905643E-21
6745	'SSR1'	mRNA	-1.60808578546948	2.72686083212035E-147
6774	'STAT3'	mRNA	1.068191481674	2.8847784461829403E-93
6785	'ELOVL4'	mRNA	-1.49280677076172	0.0024151612663479
6787	'NEK4'	mRNA	-0.937484911144024	1.53509749014466E-22
6790	'AURKA'	mRNA	-1.048612071483	1.25391749875916E-84
6813	'STXBP2'	mRNA	1.24600253592421	1.5724520244091502E-9
6817	'SULT1A1'	mRNA	1.34600077598149	2.13591432194638E-48
6845	'VAMP7'	mRNA	-1.03960240004091	7.102687319715199E-56
6875	'TAF4B'	mRNA	0.946472309297404	9.73250423476468E-20
6888	'TALDO1'	mRNA	-1.19778678410066	2.40122725036582E-83
689	'BTF3'	mRNA	-0.81545518583117	2.36028460016877E-66
6894	'TARBP1'	mRNA	-0.855239842564809	1.5655815149688E-19
6924	'ELOA'	mRNA	0.919743191165145	1.5806709834689E-42
6925	'TCF4'	mRNA	-0.853635606426237	6.96242575326635E-7
6929	'TCF3'	mRNA	1.02346136334325	1.10212612698658E-79
6938	'TCF12'	mRNA	-1.24064817999315	6.90654806085443E-94
6988	'TCTA'	mRNA	1.07162871593286	3.80528792041349E-37
6999	'TDO2'	mRNA	-3.31386362535119	9.20728066692724E-8
7007	'TECTA'	mRNA	-4.27706372879246	0.0237190043317804
7015	'TERT'	mRNA	0.901535620315665	0.0029287894125794
7023	'TFAP4'	mRNA	1.38271199734948	5.54970992176348E-32
7037	'TFRC'	mRNA	1.67703875603625	3.4593445596628297E-50
7039	'TGFA'	mRNA	0.973186468516159	0.001322554079042
7042	'TGFB2'	mRNA	1.28258519279233	2.06896675862552E-11
7045	'TGFBI'	mRNA	-1.00922475431669	2.74039600505019E-10
7048	'TGFBR2'	mRNA	-0.850045570093156	1.93804193207471E-26
7057	'THBS1'	mRNA	0.980092656840558	5.83584096958545E-27
7072	'TIA1'	mRNA	-0.804562462080729	8.1377431222533E-37
7075	'TIE1'	mRNA	-1.02625292077571	3.11744845102784E-28
7111	'TMOD1'	mRNA	-1.13257453079362	0.0012034146281343
7127	'TNFAIP2'	mRNA	-1.2491715969804	0.0010748324852108
7169	'TPM2'	mRNA	1.09384180347376	3.49025286984436E-23
7171	'TPM4'	mRNA	1.0567351635138	4.43068843763681E-126
718	'C3'	mRNA	1.18619280842697	2.50665698310791E-6
7185	'TRAF1'	mRNA	-1.04895883220314	1.748057514329E-4
7223	'TRPC4'	mRNA	1.13757979986871	1.54873799453761E-10
7225	'TRPC6'	mRNA	4.22882682002537	0.0251263835913904
7226	'TRPM2'	mRNA	-1.03650589556281	0.0055058617942355
725	'C4BPB'	mRNA	1.01588672159387	0.0028407009745253
728113	'ANXA8L1'	mRNA	0.834582077020295	5.022842489297E-4
728392	'LOC728392'	mRNA	-1.23846657871324	2.11009491481783E-39
7286	'TUFT1'	mRNA	1.22667362755492	8.23847204198523E-47
729085	'GASK1A'	mRNA	-1.01665805896545	0.0088052992174515
7292	'TNFSF4'	mRNA	1.68403185884484	0.0428049755908157
7296	'TXNRD1'	mRNA	-1.06592938902058	1.01137584234495E-114
730051	'ZNF814'	mRNA	0.897707297847247	1.46754344579465E-8
730755	'KRTAP2-3'	mRNA	-0.930147907211892	8.37994561536914E-17
7318	'UBA7'	mRNA	-1.378528287947	1.47381810554486E-7
7337	'UBE3A'	mRNA	0.841398303065265	2.8092396093012997E-37
7398	'USP1'	mRNA	-0.818117487366927	1.84887972294264E-54
7412	'VCAM1'	mRNA	-1.63482534728914	0.0168993422666625
7462	'LAT2'	mRNA	-1.53569177702142	0.0051296587995946
7508	'XPC'	mRNA	0.882600359413812	8.35000285859829E-29
7562	'ZNF708'	mRNA	1.45939557181445	1.85339863981118E-33
7565	'ZNF17'	mRNA	1.13350645731516	6.73516076391743E-12
7566	'ZNF18'	mRNA	0.935364059003108	1.66538592879311E-12
7567	'ZNF19'	mRNA	0.907929586398144	2.15290467979102E-5
7576	'ZNF28'	mRNA	0.894504771814134	6.034741964686549E-16
7592	'ZNF41'	mRNA	0.939522067891159	3.0324966165269803E-9
7594	'ZNF43'	mRNA	0.940770479446708	1.59340626628594E-8
7596	'ZNF45'	mRNA	0.92922304445363	3.66814447524908E-15
7633	'ZNF79'	mRNA	0.82885884070403	2.07299510841339E-5
768	'CA9'	mRNA	-1.54299143365415	5.569667254981091E-23
768211	'RELL1'	mRNA	-0.807278040231362	1.43753004772943E-5
7691	'ZNF132'	mRNA	1.14544229508036	4.02621522713426E-7
7693	'ZNF134'	mRNA	0.813176813830252	7.68508184923991E-16
7694	'ZNF135'	mRNA	0.850160259787566	4.17891353494775E-5
7699	'ZNF140'	mRNA	1.0050819392628	1.9539717909528E-24
7738	'ZNF184'	mRNA	1.07186472347464	3.4901115909338897E-26
7770	'ZNF227'	mRNA	1.26890711821508	9.44295727943074E-34
7772	'ZNF229'	mRNA	1.03898882162735	7.805663827848491E-23
7775	'ZNF232'	mRNA	0.876755114012487	3.4517269205114203E-17
7813	'EVI5'	mRNA	-0.948886344002663	1.52002485579109E-26
7832	'BTG2'	mRNA	1.71277364936096	6.74419237436581E-86
7844	'RNF103'	mRNA	-1.26826041436593	4.6239707719480804E-35
7871	'SLMAP'	mRNA	-0.980540683849589	4.5124661931488E-39
79008	'SLX1B'	mRNA	20.9285638267869	4.34941653687401E-7
79031	'PDCL3'	mRNA	0.931246923272481	2.34120024267262E-13
79088	'ZNF426'	mRNA	1.05939465424606	1.83463892686587E-36
79096	'C11orf49'	mRNA	1.03530315721102	5.1736524639608E-27
79147	'FKRP'	mRNA	0.935886703898407	8.46631840410538E-20
79149	'ZSCAN5A'	mRNA	0.969370194165042	0.0016638128794897
79175	'ZNF343'	mRNA	0.809955892115581	4.688109336834141E-15
79365	'BHLHE41'	mRNA	-2.50637356437681	7.21223010773546E-15
79366	'HMGN5'	mRNA	0.911819939897006	1.33460355922038E-5
79442	'LRRC2'	mRNA	0.907455146452659	6.09752786809018E-5
79567	'RIPOR1'	mRNA	-0.908674446901985	4.5791916538057504E-73
7957	'EPM2A'	mRNA	-1.35269393708222	5.93889313777769E-10
79571	'GCC1'	mRNA	0.820288677342525	2.56744494474506E-17
79573	'TTC13'	mRNA	-0.959019728858925	4.10419236190348E-18
79629	'OCEL1'	mRNA	0.905312187556294	2.2514942887327998E-12
79635	'CCDC121'	mRNA	1.4167519641165	0.0041125210174808
79642	'ARSJ'	mRNA	-0.939810697690536	3.97539149406622E-38
79654	'HECTD3'	mRNA	-0.980332391077532	5.05292512026319E-34
79674	'VEPH1'	mRNA	-2.26770976658035	5.92949779496354E-6
79683	'ZDHHC14'	mRNA	1.0813859439429	3.88500541064153E-7
79692	'ZNF322'	mRNA	0.817504825414281	4.11211739797222E-32
79718	'TBL1XR1'	mRNA	-0.898023910736002	4.00580628876514E-43
79752	'ZFAND1'	mRNA	0.907239119142525	1.3229439337458198E-34
79784	'MYH14'	mRNA	0.877467906332413	1.06287490816344E-16
79788	'ZNF665'	mRNA	0.818174655872154	0.0288063834520696
79830	'ZMYM1'	mRNA	-0.807642865766916	1.37249543936921E-26
79832	'QSER1'	mRNA	-1.17345967974518	5.0488582496352405E-67
79836	'LONRF3'	mRNA	4.37947654342729	1.73810828477226E-5
79839	'CCDC102B'	mRNA	1.11067429238436	0.0482561124843337
79874	'RABEP2'	mRNA	0.904650373398967	1.24378748656397E-7
79875	'THSD4'	mRNA	-0.861525555428249	3.31650434022109E-7
79901	'CYBRD1'	mRNA	-1.20196121852747	4.99567854503045E-71
79922	'MRM1'	mRNA	0.848327977798664	1.3142417292412401E-9
79931	'TNIP3'	mRNA	-1.70662748707979	0.029598333046739
79948	'PLPPR3'	mRNA	-0.845126269220419	1.73524036207673E-7
79966	'SCD5'	mRNA	-1.16993720380742	1.25112612287389E-24
79973	'ZNF442'	mRNA	0.805772247749535	6.68903348078321E-7
80008	'TMEM156'	mRNA	1.40338414150555	1.63177679297198E-6
80063	'ATF7IP2'	mRNA	-1.37782575136438	5.12011496227796E-16
80194	'TMEM134'	mRNA	-0.898055174980619	1.3630516956509099E-11
80209	'PROSER1'	mRNA	0.938325592186343	2.9794451191002997E-37
80237	'ELL3'	mRNA	1.22319210181706	1.5247869015731E-6
80270	'HSD3B7'	mRNA	-0.805560753652604	5.40516558817618E-9
80310	'PDGFD'	mRNA	-1.12414909592685	0.0078807944963272
80351	'TNKS2'	mRNA	-0.964262905730834	1.07525793128531E-53
8036	'SHOC2'	mRNA	-1.07552240295247	5.1216171714599995E-31
8038	'ADAM12'	mRNA	-1.24728861298514	8.277002250991E-4
80380	'PDCD1LG2'	mRNA	-1.36415556340132	8.34391550785541E-38
805	'CALM2'	mRNA	-0.93743578988511	2.3875108274756502E-73
80726	'IQCN'	mRNA	1.64338454715788	1.1865545445786E-7
80830	'APOL6'	mRNA	-1.06863430021013	1.76344929171595E-22
80833	'APOL3'	mRNA	-1.60550860578334	4.235554471954E-4
80854	'SETD7'	mRNA	1.01225473617668	6.926928671239001E-56
8091	'HMGA2'	mRNA	-1.10600979312024	0.0049223057025378
8092	'ALX1'	mRNA	1.30461657459354	0.0060216864416807
8099	'CDK2AP1'	mRNA	-1.14981483470294	4.67670887053495E-65
8139	'GAN'	mRNA	-0.874628815508871	2.2312617682669303E-25
81552	'VOPP1'	mRNA	1.04084786298442	1.5455365458778802E-46
81554	'RCC1L'	mRNA	1.00226683530274	4.0302488257755005E-24
81575	'APOLD1'	mRNA	-1.34555074456167	3.172794745982E-4
81579	'PLA2G12A'	mRNA	1.14983432061011	6.63468829802095E-34
81607	'NECTIN4'	mRNA	1.43495536116975	1.65548367667136E-6
81610	'FAM83D'	mRNA	-0.828480092195537	1.7274178057734902E-23
81611	'ANP32E'	mRNA	-0.944340762984541	4.85000136854388E-66
81689	'ISCA1'	mRNA	1.15158658999409	2.2799374268342102E-35
81792	'ADAMTS12'	mRNA	0.908908375726921	4.37024169556058E-20
81875	'ISG20L2'	mRNA	1.04603531855255	7.941944088177371E-52
81931	'ZNF93'	mRNA	1.0988437470123	2.08114808275409E-21
821	'CANX'	mRNA	-1.17229001521374	2.18253756745563E-175
8226	'PUDP'	mRNA	-1.05100600629528	7.37603709254733E-39
8284	'KDM5D'	mRNA	2.49832893838235	2.02142628207982E-5
8320	'EOMES'	mRNA	1.56611108912645	5.297699620195E-4
8331	'H2AC14'	mRNA	1.39849061179338	0.0309043972423657
8334	'H2AC6'	mRNA	4.39314286108147	2.5528809096268597E-158
8337	'H2AC18'	mRNA	1.97073485284671	9.66852436525342E-51
8339	'H2BC8'	mRNA	3.06224186488149	1.39392754932064E-6
83442	'SH3BGRL3'	mRNA	-0.812247588191125	1.9380868380742202E-31
83460	'EMC6'	mRNA	0.950885522425257	2.76091522426509E-39
8347	'H2BC4'	mRNA	2.82363487279495	1.30905821246081E-16
8348	'H2BC17'	mRNA	2.69800536633558	7.28528842718966E-8
83481	'EPPK1'	mRNA	1.09489655189315	0.0258757073084547
8349	'H2BC21'	mRNA	0.873192878713368	0.001949076917369
8351	'H3C4'	mRNA	3.51789289842292	3.915074943542E-4
8353	'H3C6'	mRNA	1.08956442531744	0.0119399445583627
83591	'THAP2'	mRNA	-1.74967771382857	3.6113934766052496E-11
83605	'CCM2'	mRNA	-0.954477023693099	1.9533859128725197E-12
8362	'H4C12'	mRNA	2.6914116229863	1.057650431607E-4
8365	'H4C8'	mRNA	2.94301293683708	0.0225921941744256
83660	'TLN2'	mRNA	-0.940912854957784	3.79187078054575E-12
83693	'HSDL1'	mRNA	-1.08467542816159	8.801308470638011E-60
8370	'H4C14'	mRNA	2.62955709039596	1.58399774860022E-6
83716	'CRISPLD2'	mRNA	-1.14338304345243	2.845420555269E-4
8372	'HYAL3'	mRNA	1.44854832092354	1.94234202152022E-6
8379	'MAD1L1'	mRNA	0.908090521147528	2.20803592419676E-14
83860	'TAF3'	mRNA	1.12559937198027	6.58189151323732E-32
840	'CASP7'	mRNA	1.36747580349295	1.71331878971824E-33
84101	'USP44'	mRNA	-1.34226310533093	3.21247491555066E-11
84125	'LRRIQ1'	mRNA	-0.888087025266565	0.0039708305713778
84142	'ABRAXAS1'	mRNA	0.957191724085238	3.6165276372734295E-11
84159	'ARID5B'	mRNA	0.884615275114749	6.37262596472677E-24
84171	'LOXL4'	mRNA	0.985943383795396	0.0067255385421655
84230	'LRRC8C'	mRNA	-0.833980525647237	8.6256927437142E-14
84243	'ZDHHC18'	mRNA	0.870938392268603	2.7316992059194897E-26
84271	'POLDIP3'	mRNA	-1.04614849779442	2.3175702667750402E-73
84277	'DNAJC30'	mRNA	1.04232569221627	1.99418356205938E-6
84281	'C2orf88'	mRNA	0.876671832203708	0.0097596816753071
84450	'ZNF512'	mRNA	1.20219316723023	7.94735416497668E-36
84460	'ZMAT1'	mRNA	-1.1708254886747	4.21818991618828E-5
8447	'DOC2B'	mRNA	-0.801010749232967	0.0496632874926852
84498	'FAM120B'	mRNA	-1.13336009518682	6.514339313553E-28
84549	'MAK16'	mRNA	1.01478058372872	3.57958150091087E-39
84561	'SLC12A8'	mRNA	-1.51070721446827	1.03442375749717E-16
84612	'PARD6B'	mRNA	-1.46291934558528	2.66653406917168E-26
84622	'ZNF594'	mRNA	1.19010454305183	2.26275778383823E-31
84628	'NTNG2'	mRNA	-1.6988838679976	0.0046691294384033
84698	'CAPS2'	mRNA	-0.810486060560568	0.0116121735220756
84717	'HDGFL2'	mRNA	1.00203952042541	2.11245816079814E-42
84918	'LRP11'	mRNA	-0.904084690807951	1.46307286587897E-29
84959	'UBASH3B'	mRNA	-1.13903786971625	2.8543858633509203E-61
8497	'PPFIA4'	mRNA	-1.13318132380995	4.61620520269222E-23
84978	'FRMD5'	mRNA	-1.72188474886835	6.633905993235E-4
84985	'FAM83A'	mRNA	-0.880688257687455	0.0327595067737299
8501	'SLC43A1'	mRNA	-1.01129651615336	4.6138377596603103E-14
8503	'PIK3R3'	mRNA	-1.57831824074912	4.85432802187738E-17
8507	'ENC1'	mRNA	-0.908922418426059	3.60382397431754E-15
85236	'H2BC12'	mRNA	2.43236170288662	1.3913114936696E-191
8529	'CYP4F2'	mRNA	2.3592266235917	5.77713205094851E-8
8531	'YBX3'	mRNA	0.800094099657993	3.99490698161782E-70
85364	'ZCCHC3'	mRNA	1.13491734027047	9.12921466106653E-47
85376	'RIMBP3'	mRNA	1.0900633090782	0.0225732787363873
8544	'PIR'	mRNA	0.967405005899007	1.42606744827E-4
8562	'DENR'	mRNA	0.852224766934859	8.628954611621011E-60
8563	'THOC5'	mRNA	0.927156844718529	2.34406828053705E-45
8577	'TMEFF1'	mRNA	0.906712772061508	1.14631238476004E-7
860	'RUNX2'	mRNA	-1.46364484725216	4.60363459829283E-15
8613	'PLPP3'	mRNA	0.959644083392472	8.43414914585864E-30
863	'CBFA2T3'	mRNA	1.12691939450139	2.17934811248508E-9
8630	'HSD17B6'	mRNA	1.08175557902293	9.610913252638E-4
8637	'EIF4EBP3'	mRNA	-3.2778115901375	0.0309190024904641
8642	'DCHS1'	mRNA	-1.76978845298817	0.0110883188524814
8646	'CHRD'	mRNA	-0.920353881128579	7.99149365338778E-5
8651	'SOCS1'	mRNA	-1.73940797044424	0.0106539370672077
8659	'ALDH4A1'	mRNA	0.826046078180153	3.7585175131138197E-16
8702	'B4GALT4'	mRNA	0.83822083000483	6.13203491562939E-32
8724	'SNX3'	mRNA	-1.01909031701407	4.1764707212062104E-44
8728	'ADAM19'	mRNA	-0.814838622159338	3.44263171983848E-22
8739	'HRK'	mRNA	1.7029830820184	1.54652454516622E-10
8744	'TNFSF9'	mRNA	1.19950304391887	1.2363443087088801E-17
875	'CBS'	mRNA	1.64479484238097	0.0012869429932537
8809	'IL18R1'	mRNA	-1.94921199880714	9.931536990509E-4
8824	'CES2'	mRNA	0.884595969974948	3.2848852571238297E-22
8829	'NRP1'	mRNA	-1.04583129482406	3.4589567853665797E-18
8862	'APLN'	mRNA	-1.36804248416275	0.005387756661536
8867	'SYNJ1'	mRNA	-1.20052801002649	2.39810734241854E-35
8869	'ST3GAL5'	mRNA	-1.31625863234617	3.58127482167072E-13
8876	'VNN1'	mRNA	-1.76447240859655	0.0066327286851634
8898	'MTMR2'	mRNA	0.837069297012024	1.70034182089095E-34
892	'CCNC'	mRNA	-0.895301922961079	2.43726095222026E-28
8935	'SKAP2'	mRNA	-1.01401254642716	2.77668640889623E-15
8942	'KYNU'	mRNA	1.31125158630217	8.89618693626726E-18
8970	'H2BC11'	mRNA	4.04632612721455	2.36844433701751E-19
89876	'CFAP91'	mRNA	-1.20763303759613	0.0118995833064197
89927	'BMERB1'	mRNA	-1.85063248015986	4.311580417927E-4
8995	'TNFSF18'	mRNA	1.45759134891006	9.278201909642171E-20
90113	'VWA5B2'	mRNA	-1.26591424920417	0.0277461274107067
90121	'TSR2'	mRNA	0.955892390335391	2.8085963363306297E-55
90233	'ZNF551'	mRNA	0.896270762585461	2.31630982424959E-16
90317	'ZNF616'	mRNA	1.20820329457448	1.34360383898478E-22
90321	'ZNF766'	mRNA	0.901604249650934	1.68857035658932E-19
90333	'ZNF468'	mRNA	1.42886365093396	2.43915779743098E-41
90342	'FER1L5'	mRNA	0.949237683041336	0.0022045667536441
90411	'MCFD2'	mRNA	-1.17951019363014	3.03307664003897E-88
90427	'BMF'	mRNA	-0.845225626439553	4.262594399591E-4
90441	'ZNF622'	mRNA	0.930789937076007	3.1516962075534096E-40
9052	'GPRC5A'	mRNA	1.0849754164033	2.0132630343062398E-122
9060	'PAPSS2'	mRNA	1.29523814378203	8.38855500064223E-109
90624	'LYRM7'	mRNA	1.09585122916206	7.478150394819831E-44
9063	'PIAS2'	mRNA	-0.800190297990275	2.70755043084038E-18
9120	'SLC16A6'	mRNA	2.46618001338236	1.06374251506018E-90
91419	'ATP23'	mRNA	-0.823406154120224	5.93156119674204E-7
91624	'NEXN'	mRNA	1.16178267051269	4.450442869068571E-15
91661	'ZNF765'	mRNA	0.958339773568101	1.2417684425157E-6
91664	'ZNF845'	mRNA	1.20112848186379	1.12717981022657E-23
9175	'MAP3K13'	mRNA	0.957363724877722	0.001270362934888
91752	'ZNF804A'	mRNA	1.71893798749067	1.470363140706E-42
9183	'ZW10'	mRNA	0.948720124455715	4.2713801767889805E-31
9185	'REPS2'	mRNA	-0.895353865137931	0.0315082366416787
9187	'SLC24A1'	mRNA	1.08181725436439	6.55000157982062E-25
91947	'ARRDC4'	mRNA	-0.989720964287229	4.95524967301923E-63
92104	'TTC30A'	mRNA	0.92486279394019	0.0297162901589915
9214	'FCMR'	mRNA	0.886033397617091	0.0029276664593075
92140	'MTDH'	mRNA	-1.07247757879018	8.42686089946585E-61
9221	'NOLC1'	mRNA	1.21153371745399	4.39499406855194E-141
92285	'ZNF585B'	mRNA	0.808385174182209	2.7477436759136E-21
92312	'MEX3A'	mRNA	1.38454054310253	2.62442815644595E-61
9249	'DHRS3'	mRNA	0.910954322725834	2.49146255740276E-13
92691	'TMEM169'	mRNA	1.54712191278895	0.0081389935752107
92737	'DNER'	mRNA	-1.16676537182747	0.0183907646068119
9275	'BCL7B'	mRNA	0.953369734178385	2.1852649092527E-30
928	'CD9'	mRNA	-0.818624511162269	1.24424874639407E-22
92806	'CENPBD1'	mRNA	1.86030512286228	1.7873398735671298E-30
92815	'H2AW'	mRNA	0.92152140942596	1.575986936635E-4
9289	'ADGRG1'	mRNA	-1.05699456923274	2.25330084060052E-43
929	'CD14'	mRNA	-1.63678956186295	0.0467616534838136
9310	'ZNF235'	mRNA	0.811018173400471	8.41211284312878E-5
93100	'NAPRT'	mRNA	1.57842704993754	1.0372824614314499E-12
9315	'NREP'	mRNA	-1.00894296886678	0.007838704045489
93380	'MMGT1'	mRNA	-1.26156535765377	4.4617386179536E-47
9361	'LONP1'	mRNA	1.0050383565676	2.71660396594563E-89
93621	'MRFAP1'	mRNA	0.942232756563422	1.19416767731634E-81
9372	'ZFYVE9'	mRNA	-1.19023749506536	2.0899313687185597E-56
9411	'ARHGAP29'	mRNA	-1.36504902995026	4.64544533789527E-75
9414	'TJP2'	mRNA	-1.1192450837521	3.38195968708319E-76
9446	'GSTO1'	mRNA	-1.16645587660558	2.24847217189742E-86
9459	'ARHGEF6'	mRNA	-1.49511494677756	1.57716101012305E-20
9469	'CHST3'	mRNA	0.850239459354413	1.8703564851067E-26
9495	'AKAP5'	mRNA	-1.59587328956245	2.4727879984056003E-26
9498	'SLC4A8'	mRNA	-2.16789125616486	1.0246591947592899E-18
9510	'ADAMTS1'	mRNA	0.85775450643469	3.7145743957447097E-34
9514	'GAL3ST1'	mRNA	-1.58392876103274	0.0456027978440122
9518	'GDF15'	mRNA	1.74115625142807	2.2449768724356598E-216
9522	'SCAMP1'	mRNA	-1.10709993245504	2.8844305451040597E-43
9540	'TP53I3'	mRNA	1.68717179525311	7.25792263004131E-109
9550	'ATP6V1G1'	mRNA	0.816816564450802	3.77007146186638E-28
9572	'NR1D1'	mRNA	-0.974014481738765	1.39854257487368E-13
9590	'AKAP12'	mRNA	1.1053730436608	4.47501608675575E-49
9603	'NFE2L3'	mRNA	-0.922704079287639	6.05695254605886E-29
961	'CD47'	mRNA	-0.860820689674426	1.9761499142575498E-36
9633	'TESMIN'	mRNA	-0.839776262408131	9.93830911499318E-7
9648	'GCC2'	mRNA	-0.877309635356507	2.83938706122681E-28
9650	'MTFR1'	mRNA	-1.24369607373885	2.18578857859226E-75
9651	'PLCH2'	mRNA	-1.61044389884344	0.0374788540128743
9708	'PCDHGA8'	mRNA	1.57203932511454	0.0050216102032886
9715	'FAM131B'	mRNA	-1.55178437753869	0.0131503051842475
9724	'UTP14C'	mRNA	-1.45990513398483	0.0028828918780459
9734	'HDAC9'	mRNA	0.839716833895209	6.037806915861301E-16
9783	'RIMS3'	mRNA	-0.838982368677799	9.586776280708371E-9
9802	'DAZAP2'	mRNA	-1.15619207000641	4.28495477857314E-75
9818	'NUP58'	mRNA	-0.94444306883269	8.749549093811661E-61
9821	'RB1CC1'	mRNA	-0.933719643992499	6.79815979929647E-53
989	'SEPTIN7'	mRNA	-0.900145514491671	9.84355507406681E-45
9896	'FIG4'	mRNA	-1.31219269206445	4.28707312149399E-39
9945	'GFPT2'	mRNA	-0.970723935855659	4.4132338183425604E-46
9976	'CLEC2B'	mRNA	-2.13579593310126	0.0015416673775301
9985	'REC8'	mRNA	-0.995759192571545	5.73330177295E-4
9987	'HNRNPDL'	mRNA	0.911263727125399	9.14231352435973E-97
